# Supplementary material for: Coexistence of virome-encoded health-associated genes and pathogenic genes in global habitats
Source: Appl Environ Microbiol. 2025 Nov 24;91(12):e01501-25. doi: 10.1128/aem.01501-25 (PMC12724203; doi:10.1128/aem.01501-25)
Supplement: Supplemental tables — Tables S1 to S6. [file aem.01501-25-s0002.xlsx]

## Sheet: Supplementary Table S1
Supplementary Table S1: Genes Function
Genes Types	Genes	Full Name	KO	Function
vitamin synthesis metabolic genes	BCO1	beta-carotene 15,15'-dioxygenase	K00515	Cleaves beta-carotene to produce retinal (Vitamin A)
	RBP4	ribosome-binding protein 4	K18271	Transports retinol (Vitamin A) in the blood
	RBP1	ribosome-binding protein 1	K14000	Binds retinol within cells, facilitating its metabolism
	LRAT	phosphatidylcholine-retinol O-acyltransferase	K00678	Stores retinol as retinyl esters in the liver
	RPE65	retinoid isomerohydrolase / lutein isomerase	K11158	Converts retinyl esters to 11-cis-retinal for vision
	CYP2R1	vitamin D 25-hydroxylase	K07419	Converts vitamin D to 25-hydroxyvitamin D in the liver
	CYP27B1	calcidiol 1-monooxygenase (25-hydroxyvitamin D3 1alpha-hydroxylase)	K07438	Activates vitamin D to 1,25-dihydroxyvitamin D in the kidney
	CYP24A1	vitamin D3 24-hydroxylase	K07436	Inactivates vitamin D by catalyzing 24-hydroxylation
	GGCX	vitamin K-dependent gamma-carboxylase	K10106	Activates clotting factors by adding carboxyl groups
	VKORC1	vitamin-K-epoxide reductase (warfarin-sensitive)	K05357	Recycles vitamin K epoxide to its active form
	UBIAD1	menadiol prenyltransferase	K00810	Converts vitamin K3 to vitamin K2 in extrahepatic tissues
	menA	1,4-dihydroxy-2-naphthoate polyprenyltransferase	K02548	Bacterial enzyme for vitamin K2 synthesis
	menD	2-succinyl-5-enolpyruvyl-6-hydroxy-3-cyclohexene-1-carboxylate synthase	K02551	Bacterial enzyme for vitamin K2 synthesis
	GULO	L-gulonolactone oxidase	K00103	Synthesizes ascorbic acid (pseudogene in humans)
	SVCT1	solute carrier family 23 (nucleobase transporter), member 1	K14611	Transports Vitamin C in intestine and kidney
	SVCT2	solute carrier family 23 (nucleobase transporter), member 2	K23717	Transports Vitamin C into most tissues
	THI4	sulfide-dependent adenosine diphosphate thiazole synthase	K22699	Forms the thiamine thiazole moiety
	bioB	biotin synthase	K01012	Bacterial enzyme that synthesizes biotin
antioxidant genes	GCLC	glutamate--cysteine ligase catalytic subunit	K11204	Catalyzes the rate-limiting step of glutathione synthesis
	GCLM	glutamate--cysteine ligase regulatory subunit	K11205	Regulates the activity of GCLC
	GSS	glutathione synthase	K21456	Catalyzes the second step of glutathione synthesis
	GPX1	glutathione peroxidase 1	K00432	Uses glutathione to reduce hydrogen peroxide and lipid peroxides
	GSTs	glutathione S-transferase sigma 2	K04097	Conjugates glutathione to toxins for detoxification
	COQ2	4-hydroxybenzoate polyprenyltransferase	K06125	Attaches benzoquinone head to lipid tail in CoQ10 synthesis
	COQ3	3-demethylubiquinol 3-O-methyltransferase	K00591	Catalyzes O-methylation steps in CoQ10 synthesis
	COQ4	4-hydroxy-3-methoxy-5-polyprenylbenzoate decarboxylase	K18586	Structural component of the CoQ10 synthesis complex
	PDSS1	decaprenyl-diphosphate synthase subunit 1	K12504	Catalyzes first step in CoQ10 side-chain synthesis
	PDSS2	decaprenyl-diphosphate synthase subunit 2	K12505	Catalyzes second step in CoQ10 side-chain synthesis
	F3'H	flavonoid 3' hydroxylase	K05280	Introduces hydroxyl group at 3' position of flavonoids
	FLS	flavonol synthase	K05278	Catalyzes formation of flavonols from dihydroflavonols
	UGT1A3	UDP glucuronosyltransferase family 1 member A3	K00699	Conjugates glucuronic acid to flavonoids and drugs
	UGT2B15	UDP glucuronosyltransferase family 2 member B15		Conjugates glucuronic acid to steroids and compounds
anticancer genes	TP53	tumor protein p53	K04451	Master tumor suppressor regulating cell cycle and DNA repair
	BRCA1	breast cancer type 1 susceptibility protein	K10605	Involved in DNA double-strand break repair
	BRCA2	breast cancer 2 susceptibility protein	K08775	Involved in DNA repair by homologous recombination
	PTEN	phosphatidylinositol-3,4,5-trisphosphate 3-phosphatase and dual-specificity protein phosphatase	K01110	Negatively regulates PI3K/AKT signaling pathway
	MLH1	DNA mismatch repair protein MLH1	K08734	Key component of DNA mismatch repair system
	MSH2	DNA mismatch repair protein MSH2	K08735	Key component of DNA mismatch repair system
	MSH6	DNA mismatch repair protein MSH6	K08737	Key component of DNA mismatch repair system
	PMS2	DNA mismatch repair protein PMS2	K10858	Key component of DNA mismatch repair system
	GSTM1	glutathione S-transferase Mu 1	K00799	Detoxifies electrophilic compounds via glutathione conjugation
	GSTT1	glutathione S-transferase theta 1		Detoxifies small hydrophobic compounds via glutathione conjugation
	CYP1A1	cytochrome P450 family 1 subfamily A1	K07408	Metabolizes procarcinogens and polycyclic aromatic hydrocarbons
	CYP1A2	cytochrome P450 family 1 subfamily A2	K07409	Metabolizes drugs, procarcinogens and caffeine
	CYP2E1	cytochrome P450 family 2 subfamily E1	K07415	Metabolizes ethanol, acetaminophen and small molecules
	FOXO3A	forkhead box O3	K09408	Transcription factor regulating stress resistance and lifespan
longevity genes	TERT	telomerase reverse transcriptase	K11126	Catalytic subunit of telomerase maintaining telomere length
	TERC	telomerase RNA component	K22183	RNA template for telomerase to add telomeric DNA
	DKC1	H/ACA ribonucleoprotein complex subunit 4	K11131	Essential for telomerase activity and rRNA processing
	NHP2	H/ACA ribonucleoprotein complex subunit 2	K11129	Essential for telomerase activity and rRNA processing
	NOP10	H/ACA ribonucleoprotein complex subunit 3	K11130	Essential for telomerase activity and rRNA processing
	SIRT1	NAD-dependent protein deacetylase sirtuin 1	K11411	Regulates metabolism, stress response and aging
	MTOR	serine/threonine-protein kinase mTOR	K07203	Central regulator of cell growth, proliferation and autophagy
	IGF1R	insulin-like growth factor 1 receptor	K05087	Regulates growth and metabolism via tyrosine kinase activity
	HSP70	heat shock 70kDa protein	K03283	Molecular chaperone protecting cells from stress
pathogenic	GCH1	GTP cyclohydrolase IA	K01495	GCH1 mutation can cause tetrahydrobiopterin deficiency, thus causing phenylketonuria.
	UGDH	UDPglucose 6-dehydrogenase	K00012	UGDH dysfunction might cause abnormal accumulation or insufficiency of the extracellular matrix, influencing tissue structures and functions.
	NAMPT	nicotinamide phosphoribosyltransferase	K03462	A high expression level of NAMPT might promote the growth and survival of cancer cells that participate in the development of cancer.
	P4HA	prolyl 4-hydroxylase	K00472	The high expression P4HA also might be related to tumor progress and metastasis.
	psbA	photosystem II P680 reaction center D1 protein	K02703	Encodes the D1 protein of Photosystem II, critical for photosynthesis in cyanobacteria and algae.
	arsC	arsenate reductase (glutaredoxin)	K00537	Encodes arsenate reductase, reducing toxic arsenate [As(V)] to arsenite [As(III)].
	arsM	arsenite methyltransferase	K07755	Encodes arsenite methyltransferase, methylating As(III) into less toxic organic forms.
	glnK	nitrogen regulatory protein	K04752	Regulates nitrogen assimilation by controlling glutamine synthesis.
	norB	nitric oxide reductase subunit B	K04561	Encodes nitric oxide reductase, driving denitrification.
	nirK/nirA	nitrite reductase	K00368	Encode nitrite reductases, converting nitrite to nitric oxide.
	pckA	phosphoenolpyruvate carboxykinase (ATP)	K01610	Catalyzes a key step in gluconeogenesis, converting oxaloacetate to phosphoenolpyruvate

## Sheet: Supplementary Table S2
Supplementary Table S2: Filtered sequences with removed uncertain segments in the IMG/VR database
Query Sequence Name	Gene ID	Gene Name	Scaffold ID	UViGs	Viral OTUs	Lineage	Quality	Estimated Completeness	Predicted Host Lineage	Genome ID	Genome Name	Query Start Coord	Query End Coord	Subject Start Coord	Subject End Coord	Bit Score	E-value	Identities	Subject Length	Viral Sequences	In Bins
VB7_bioB_eco*	Irish_EM039_777860	adenosylmethionine-8-amino-7-oxononanoate aminotransferase apoenzyme (EC 2.6.1.62)/biotin synthase (EC 2.8.1.6)	Irish_EM03_contig18492	IMGVR_UViG_2042536001_000019	vOTU_00679908	r__Duplodnaviria; k__Heunggongvirae; p__Uroviricota; c__Caudoviricetes; ; ; ;	Low	9.84	d__Bacteria; p__Bacteroidota; c__Bacteroidia; o__Bacteroidales; f__Bacteroidaceae; g__Bacteroides;	2042536001	Human fecal microbial communities from Cork, Ireland - EM039	37	309	46	316	174.866	2.54471e-45	33.2117	744	1	-
VC_SVCT2_hsa	_HiSeq_24826460	Xanthine/uracil permeases	rumenHiSeq_NODE_2117399_len_31203_cov_1_681024	IMGVR_UViG_2061766007_000193	vOTU_00683727	r__Duplodnaviria; k__Heunggongvirae; p__Uroviricota; c__Caudoviricetes; ; ; ;	Low	21.72	;	2061766007	Bovine rumen microbial communities fromthe University of Illinois at Urbana-Champaign, USA, that are switchgrass associated - Sample 470	89	528	1	382	62.7734	1.10794e-06	22.1239	414	1	-
VC_SVCT1_hals*	_HiSeq_25112710	Xanthine/uracil permeases	rumenHiSeq_NODE_2379741_len_79527_cov_2_830925	IMGVR_UViG_2061766007_000229	vOTU_00682939	r__Duplodnaviria; k__Heunggongvirae; p__Uroviricota; c__Caudoviricetes; ; ; ;	Medium	86.99	;	2061766007	Bovine rumen microbial communities fromthe University of Illinois at Urbana-Champaign, USA, that are switchgrass associated - Sample 470	24	418	1	382	100.908	2.05707e-19	26.8765	417	1	-
VC_SVCT2_hsa	_HiSeq_25112710	Xanthine/uracil permeases	rumenHiSeq_NODE_2379741_len_79527_cov_2_830925	IMGVR_UViG_2061766007_000229	vOTU_00682939	r__Duplodnaviria; k__Heunggongvirae; p__Uroviricota; c__Caudoviricetes; ; ; ;	Medium	86.99	;	2061766007	Bovine rumen microbial communities fromthe University of Illinois at Urbana-Champaign, USA, that are switchgrass associated - Sample 470	89	520	1	373	67.781	2.82283e-08	23.0248	417	1	-
VC_SVCT1_hals*	_HiSeq_02842650	uracil-xanthine permease	rumenHiSeq_NODE_285085_len_90052_cov_2_123284	IMGVR_UViG_2061766007_000304	vOTU_00681611	r__Duplodnaviria; k__Heunggongvirae; p__Uroviricota; c__Caudoviricetes; ; ; ;	Medium	76.72	;	2061766007	Bovine rumen microbial communities fromthe University of Illinois at Urbana-Champaign, USA, that are switchgrass associated - Sample 470	34	418	13	384	115.161	3.00022e-24	28.4653	423	1	-
VC_SVCT2_hsa	_HiSeq_02842650	uracil-xanthine permease	rumenHiSeq_NODE_285085_len_90052_cov_2_123284	IMGVR_UViG_2061766007_000304	vOTU_00681611	r__Duplodnaviria; k__Heunggongvirae; p__Uroviricota; c__Caudoviricetes; ; ; ;	Medium	76.72	;	2061766007	Bovine rumen microbial communities fromthe University of Illinois at Urbana-Champaign, USA, that are switchgrass associated - Sample 470	90	523	5	384	76.2554	5.7481e-11	24.5119	423	1	-
VC_SVCT1_hals*	_HiSeq_12923210	uracil-xanthine permease	rumenHiSeq_NODE_4188595_len_158650_cov_1_307583	IMGVR_UViG_2061766007_000756	vOTU_00684499	r__Duplodnaviria; k__Heunggongvirae; p__Uroviricota; c__Caudoviricetes; ; ; ;	Medium	85.43	;	2061766007	Bovine rumen microbial communities fromthe University of Illinois at Urbana-Champaign, USA, that are switchgrass associated - Sample 470	41	469	18	431	132.109	4.27381e-30	28.6031	443	1	-
VC_SVCT2_hsa	_HiSeq_12923210	uracil-xanthine permease	rumenHiSeq_NODE_4188595_len_158650_cov_1_307583	IMGVR_UViG_2061766007_000756	vOTU_00684499	r__Duplodnaviria; k__Heunggongvirae; p__Uroviricota; c__Caudoviricetes; ; ; ;	Medium	85.43	;	2061766007	Bovine rumen microbial communities fromthe University of Illinois at Urbana-Champaign, USA, that are switchgrass associated - Sample 470	103	590	16	442	62.7734	1.05332e-06	21.6535	443	1	-
VC_SVCT2_hsa	_HiSeq_22800800	Xanthine/uracil permeases	rumenHiSeq_NODE_2577443_len_10478_cov_2_152033	IMGVR_UViG_2061766007_001716	vOTU_00682631	r__Duplodnaviria; k__Heunggongvirae; p__Uroviricota; c__Caudoviricetes; ; ; ;	Low	5.59	;	2061766007	Bovine rumen microbial communities fromthe University of Illinois at Urbana-Champaign, USA, that are switchgrass associated - Sample 470	361	523	63	229	65.855	3.40398e-08	32.7485	268	1	-
VC_SVCT1_hals*	_HiSeq_18803580	Xanthine/uracil permeases	rumenHiSeq_NODE_4394838_len_27204_cov_0_372114	IMGVR_UViG_2061766007_002533	vOTU_00685380	r__Duplodnaviria; k__Heunggongvirae; p__Uroviricota; c__Caudoviricetes; ; ; ;	Low	15.96	;	2061766007	Bovine rumen microbial communities fromthe University of Illinois at Urbana-Champaign, USA, that are switchgrass associated - Sample 470	26	401	62	433	97.4413	9.46072e-18	27.7778	1010	1	-
VC_SVCT1_hals*	_HiSeq_15892170	Xanthine/uracil permeases	rumenHiSeq_NODE_2272283_len_31882_cov_1_063986	IMGVR_UViG_2061766007_004190	vOTU_08595137	r__Duplodnaviria; k__Heunggongvirae; p__Uroviricota; c__Caudoviricetes; ; ; ;	Low	18.95	;	2061766007	Bovine rumen microbial communities fromthe University of Illinois at Urbana-Champaign, USA, that are switchgrass associated - Sample 470	19	425	1	402	105.145	8.25544e-21	28.0093	428	1	-
VA_LRAT_hsa	_HiSeq_02145500	NC domain./NlpC/P60 family.	rumenHiSeq_NODE_1196121_len_85977_cov_1_309827	IMGVR_UViG_2061766007_004333	vOTU_08595263	r__Duplodnaviria; k__Heunggongvirae; p__Uroviricota; c__Caudoviricetes; ; ; ;	Low	24.05	;	2061766007	Bovine rumen microbial communities fromthe University of Illinois at Urbana-Champaign, USA, that are switchgrass associated - Sample 470	60	180	33	133	56.6102	1.0776e-06	29.7521	134	1	-
Longevity_DKC1_mja*	mocke_il_velvet_00328680	tRNA pseudouridine synthase B (EC 4.2.1.70)	mocke_il_velvet_contig_9597	IMGVR_UViG_2065487004_000034	vOTU_00271222	r__Duplodnaviria; k__Heunggongvirae; p__Uroviricota; c__Caudoviricetes; ; ; ;	Low	13.85	d__Bacteria; p__Firmicutes; c__Bacilli; o__Lactobacillales; f__Enterococcaceae; g__Enterococcus;	2065487004	Human fecal microbial communities from Baylor College of Medicine, Texas, USA, mock community - Mock Even Illumina Velvet	46	218	3	218	90.1225	1.14799e-17	31.0185	218	1	-
Longevity_DKC1_mja*	mocke_il_newa_00879300	tRNA pseudouridine synthase B (EC 4.2.1.70)	mocke_il_newa_contig05346	IMGVR_UViG_2065487009_000035	vOTU_00685866	r__Duplodnaviria; k__Heunggongvirae; p__Uroviricota; c__Caudoviricetes; ; ; ;	Low	22.05	d__Bacteria; p__Firmicutes; c__Bacilli; o__Lactobacillales; f__Enterococcaceae; g__Enterococcus;	2065487009	Human fecal microbial communities from Baylor College of Medicine, Texas, USA, mock community - Mock Even 2009 Newbler Illumina	46	218	3	218	90.1225	1.14799e-17	31.0185	218	1	-
Longevity_DKC1_mja*	mocke_il_caa_00608730	tRNA pseudouridine synthase B (EC 4.2.1.70)	mocke_il_caa_ctg120017589892	IMGVR_UViG_2065487010_000029	vOTU_00685866	r__Duplodnaviria; k__Heunggongvirae; p__Uroviricota; c__Caudoviricetes; ; ; ;	Low	20.35	d__Bacteria; p__Firmicutes; c__Bacilli; o__Lactobacillales; f__Enterococcaceae; g__Enterococcus;	2065487010	Human fecal microbial communities from Baylor College of Medicine, Texas, USA, mock community - Mock Even Illumina CeleraAssembler 2009	46	205	3	205	87.4261	9.92837e-17	32.5123	207	1	-
Longevity_DKC1_mja*	mocke_il_velveta_00328680	tRNA pseudouridine synthase B (EC 4.2.1.70)	mocke_il_velveta_contig_9597	IMGVR_UViG_2065487011_000034	vOTU_00271222	r__Duplodnaviria; k__Heunggongvirae; p__Uroviricota; c__Caudoviricetes; ; ; ;	Low	13.85	d__Bacteria; p__Firmicutes; c__Bacilli; o__Lactobacillales; f__Enterococcaceae; g__Enterococcus;	2065487011	Human fecal microbial communities from Baylor College of Medicine, Texas, USA, mock community - Mock Even Illumina 2009 Velvet	46	218	3	218	90.1225	1.14799e-17	31.0185	218	1	-
CoenzymeQ10_COQ3_ebla*	LWFCAn3_00461820	2-polyprenyl-3-methyl-5-hydroxy-6-metoxy-1,4-benzoquinol methylase	contig00510	IMGVR_UViG_2140918012_000032	vOTU_00689465	r__Duplodnaviria; k__Heunggongvirae; p__Uroviricota; c__Caudoviricetes; ; ; ;	Low	2.19	;	2140918012	Sediment microbial communities from Lake Washington, Seattle, for Methane and Nitrogen Cycles, sample from flow sorted anaerobic no nitrate	67	186	57	173	66.6254	1.88272e-09	31.1475	257	1	-
CoenzymeQ10_COQ2_hsa	2200329156	4-hydroxybenzoate polyprenyltransferase and related prenyltransferases	2200092895	IMGVR_UViG_2199352008_000040	vOTU_00281387	r__Duplodnaviria; k__Heunggongvirae; p__Uroviricota; c__Caudoviricetes; ; ; ;	Low	18.01	;	2199352008	Thermophilic microbial communities from the Joint Bioenergy Institute, California, USA of rice/straw/compost enrichment - eDNA_2 v1	138	235	3	98	62.003	2.92051e-08	36.7347	114	1	-
Anticancer_GSTT1_hsa	2510843771	glutathione S-transferase	2510511126	IMGVR_UViG_2510461069_000003	vOTU_00217866	r__Duplodnaviria; k__Heunggongvirae; p__Uroviricota; c__Caudoviricetes; ; ; ;	Low	10.36	d__Bacteria; p__Proteobacteria; c__Alphaproteobacteria; o__Rhizobiales; f__Rhizobiaceae; g__Allorhizobium; s__Allorhizobium sp000247475	2510461069	Rhizobium sp. PDO1-076	23	198	24	199	62.3882	3.90303e-08	24.1573	214	1	-
GSH_GPX1_eco*	2516992330	glutathione peroxidase	2516675192	IMGVR_UViG_2516653063_000002	vOTU_08545835	r__Duplodnaviria; k__Heunggongvirae; p__Uroviricota; c__Caudoviricetes; ; ; ;	Low	37.16	d__Bacteria; p__Proteobacteria; c__Alphaproteobacteria; o__Rhizobiales; f__Beijerinckiaceae; g__Methyloferula; s__Methyloferula stellata	2516653063	Methyloferula stellata AR4	4	168	3	148	149.058	1.19361e-42	46.6667	159	2	-
Longevity_SIRT1_hsa	2518898703	NAD-dependent deacetylase	2518681606	IMGVR_UViG_2518645577_000002	vOTU_00218595	r__Duplodnaviria; k__Heunggongvirae; p__Uroviricota; c__Caudoviricetes; ; ; ;	High	100	d__Bacteria; p__Firmicutes; c__Bacilli; o__Bacillales; f__Bacillaceae_G; g__Bacillus_A; s__Bacillus_A thuringiensis_S	2518645577	Bacillus thuringiensis HD-789	243	474	2	220	100.908	3.36894e-20	30	241	1	-
GSH_GPX1_eco*	2521523166	glutathione peroxidase	2521190126	IMGVR_UViG_2521172578_000006	vOTU_01658835	r__Duplodnaviria; k__Heunggongvirae; p__Uroviricota; c__Caudoviricetes; ; ; ;	High	100	d__Bacteria; p__Proteobacteria; c__Gammaproteobacteria; o__Burkholderiales; f__Neisseriaceae; g__Neisseria; s__Neisseria meningitidis	2521172578	Neisseria meningitidis NM3652	10	170	8	168	140.969	2.9348e-39	43.7126	177	1	-
GSH_GPX1_eco*	2521561346	glutathione peroxidase	2521190446	IMGVR_UViG_2521172591_000001	vOTU_08562917	r__Duplodnaviria; k__Heunggongvirae; p__Uroviricota; c__Caudoviricetes; ; ; ;	Medium	57.66	d__Bacteria; p__Proteobacteria; c__Gammaproteobacteria; o__Nevskiales; f__Nevskiaceae; g__Hydrocarboniphaga; s__Hydrocarboniphaga effusa	2521172591	Hydrocarboniphaga effusa AP103	4	170	2	171	150.599	5.76091e-43	44.4444	181	2	-
GSH_GPX1_eco*	2521561537	glutathione peroxidase	2521190446	IMGVR_UViG_2521172591_000002	vOTU_08562917	r__Duplodnaviria; k__Heunggongvirae; p__Uroviricota; c__Caudoviricetes; ; ; ;	Medium	57.66	d__Bacteria; p__Proteobacteria; c__Gammaproteobacteria; o__Nevskiales; f__Nevskiaceae; g__Hydrocarboniphaga; s__Hydrocarboniphaga effusa	2521172591	Hydrocarboniphaga effusa AP103	4	170	2	171	150.599	5.76091e-43	44.4444	181	2	-
GSH_GPX1_eco*	2521569776	glutathione peroxidase	2521190496	IMGVR_UViG_2521172593_000007	vOTU_01658835	r__Duplodnaviria; k__Heunggongvirae; p__Uroviricota; c__Caudoviricetes; ; ; ;	High	100	d__Bacteria; p__Proteobacteria; c__Gammaproteobacteria; o__Burkholderiales; f__Neisseriaceae; g__Neisseria; s__Neisseria meningitidis	2521172593	Neisseria meningitidis 2004090	10	170	8	168	140.969	2.9348e-39	43.7126	177	1	-
GSH_GPX1_eco*	2521573945	glutathione peroxidase	2521190542	IMGVR_UViG_2521172595_000006	vOTU_01658835	r__Duplodnaviria; k__Heunggongvirae; p__Uroviricota; c__Caudoviricetes; ; ; ;	High	100	d__Bacteria; p__Proteobacteria; c__Gammaproteobacteria; o__Burkholderiales; f__Neisseriaceae; g__Neisseria; s__Neisseria meningitidis	2521172595	Neisseria meningitidis 61103	10	170	8	168	140.969	2.9348e-39	43.7126	177	1	-
GSH_GPX1_eco*	2521576206	glutathione peroxidase	2521190567	IMGVR_UViG_2521172596_000012	vOTU_00223537	r__Duplodnaviria; k__Heunggongvirae; p__Uroviricota; c__Caudoviricetes; ; ; ;	Medium	79.32	d__Bacteria; p__Proteobacteria; c__Gammaproteobacteria; o__Burkholderiales; f__Neisseriaceae; g__Neisseria; s__Neisseria meningitidis	2521172596	Neisseria meningitidis 70030	10	170	8	168	140.969	2.9348e-39	43.7126	177	2	-
GSH_GPX1_eco*	2521578352	glutathione peroxidase	2521190599	IMGVR_UViG_2521172597_000009	vOTU_01658835	r__Duplodnaviria; k__Heunggongvirae; p__Uroviricota; c__Caudoviricetes; ; ; ;	High	100	d__Bacteria; p__Proteobacteria; c__Gammaproteobacteria; o__Burkholderiales; f__Neisseriaceae; g__Neisseria; s__Neisseria meningitidis	2521172597	Neisseria meningitidis 69096	10	170	8	168	140.969	2.9348e-39	43.7126	177	2	-
GSH_GPX1_eco*	2521580630	glutathione peroxidase	2521190627	IMGVR_UViG_2521172598_000007	vOTU_01658835	r__Duplodnaviria; k__Heunggongvirae; p__Uroviricota; c__Caudoviricetes; ; ; ;	High	100	d__Bacteria; p__Proteobacteria; c__Gammaproteobacteria; o__Burkholderiales; f__Neisseriaceae; g__Neisseria; s__Neisseria meningitidis	2521172598	Neisseria meningitidis NM3642	10	170	8	168	140.969	2.9348e-39	43.7126	177	1	-
GSH_GPX1_eco*	2521584877	glutathione peroxidase	2521190672	IMGVR_UViG_2521172600_000008	vOTU_01658835	r__Duplodnaviria; k__Heunggongvirae; p__Uroviricota; c__Caudoviricetes; ; ; ;	High	100	d__Bacteria; p__Proteobacteria; c__Gammaproteobacteria; o__Burkholderiales; f__Neisseriaceae; g__Neisseria; s__Neisseria meningitidis	2521172600	Neisseria meningitidis 88050	10	170	8	168	140.969	2.9348e-39	43.7126	177	1	-
GSH_GPX1_eco*	2521587097	glutathione peroxidase	2521190694	IMGVR_UViG_2521172601_000008	vOTU_00223537	r__Duplodnaviria; k__Heunggongvirae; p__Uroviricota; c__Caudoviricetes; ; ; ;	Medium	77.35	d__Bacteria; p__Proteobacteria; c__Gammaproteobacteria; o__Burkholderiales; f__Neisseriaceae; g__Neisseria; s__Neisseria meningitidis	2521172601	Neisseria meningitidis 65014	10	170	8	168	140.969	2.9348e-39	43.7126	177	1	-
VB7_bioB_eco*	2525731928	biotin synthase	2524698633	IMGVR_UViG_2524614764_000002	vOTU_08518487	r__Duplodnaviria; k__Heunggongvirae; p__Uroviricota; c__Caudoviricetes; ; ; ;	Medium	55.17	d__Bacteria; p__Firmicutes; c__Bacilli; o__Bacillales; f__Bacillaceae; g__Bacillus; s__Bacillus safensis	2524614764	Bacillus safensis CCMA-560	12	317	31	332	161.384	3.89384e-43	32.2476	332	1	-
CoenzymeQ10_COQ3_ebla*	2526111762	3-demethylubiquinone-9 3-methyltransferase	2524710099	IMGVR_UViG_2524614872_000023	vOTU_08541998	r__Duplodnaviria; k__Heunggongvirae; p__Uroviricota; c__Caudoviricetes; ; ; ;	Low	11.2	d__Bacteria; p__Proteobacteria; c__Gammaproteobacteria; o__Enterobacterales; f__Enterobacteriaceae; g__Arsenophonus; s__Arsenophonus nasoniae	2524614872	Arsenophonus nasoniae DSM 15247	12	252	8	240	155.606	4.52921e-43	34.9794	243	1	-
GSH_GPX1_eco*	2526130777	glutathione peroxidase	2524710605	IMGVR_UViG_2524614877_000001	vOTU_08542002	r__Duplodnaviria; k__Heunggongvirae; p__Uroviricota; c__Caudoviricetes; ; ; ;	High	100	d__Bacteria; p__Proteobacteria; c__Gammaproteobacteria; o__Pseudomonadales; f__Moraxellaceae; g__Perlucidibaca; s__Perlucidibaca piscinae	2524614877	Perlucidibaca piscinae DSM 21586	4	182	3	160	174.866	1.02247e-52	48.6034	161	1	-
GSH_GPX1_eco*	2526536179	glutathione peroxidase	2526179897	IMGVR_UViG_2526164596_000007	vOTU_00219553	r__Duplodnaviria; k__Heunggongvirae; p__Uroviricota; c__Caudoviricetes; ; ; ;	Low	26.69	d__Bacteria; p__Proteobacteria; c__Gammaproteobacteria; o__Enterobacterales; f__Enterobacteriaceae; g__Escherichia; s__Escherichia coli	2526164596	Escherichia coli DEC15B	1	183	1	183	373.629	5.36525e-131	97.8142	183	1	-
CoenzymeQ10_COQ3_ebla*	2528313652	3-demethylubiquinone-9 3-methyltransferase	2528311200	IMGVR_UViG_2528311000_000012	vOTU_00219975	r__Duplodnaviria; k__Heunggongvirae; p__Uroviricota; c__Caudoviricetes; ; ; ;	Low	11.94	d__Bacteria; p__Proteobacteria; c__Gammaproteobacteria; o__Burkholderiales; f__Burkholderiaceae; g__Comamonas; s__Comamonas tsuruhatensis	2528311000	Delftia sp. ZNC0008	19	246	12	232	172.17	1.32007e-49	38.0952	240	1	-
VC_SVCT1_hals*	2529396833	xanthine permease	2529302784	IMGVR_UViG_2529292557_000005	vOTU_00220074	r__Duplodnaviria; k__Heunggongvirae; p__Uroviricota; c__Caudoviricetes; ; ; ;	Low	7.31	d__Bacteria; p__Actinobacteriota; c__Actinomycetia; o__Mycobacteriales; f__Mycobacteriaceae; g__Corynebacterium; s__Corynebacterium glucuronolyticum	2529292557	Corynebacterium glucuronolyticum DSM 44120	24	459	9	434	159.073	1.08833e-38	30.2832	640	1	-
VC_SVCT2_hsa	2529396833	xanthine permease	2529302784	IMGVR_UViG_2529292557_000005	vOTU_00220074	r__Duplodnaviria; k__Heunggongvirae; p__Uroviricota; c__Caudoviricetes; ; ; ;	Low	7.31	d__Bacteria; p__Actinobacteriota; c__Actinomycetia; o__Mycobacteriales; f__Mycobacteriaceae; g__Corynebacterium; s__Corynebacterium glucuronolyticum	2529292557	Corynebacterium glucuronolyticum DSM 44120	87	520	7	391	90.1225	3.74357e-15	24.9433	640	1	-
CoenzymeQ10_COQ3_ebla*	2530675254	3-demethylubiquinone-9 3-methyltransferase	2529375630	IMGVR_UViG_2529292964_000008	vOTU_00220499	r__Duplodnaviria; k__Heunggongvirae; p__Uroviricota; c__Caudoviricetes; ; ; ;	Low	2.47	d__Bacteria; p__Proteobacteria; c__Gammaproteobacteria; o__Enterobacterales; f__Enterobacteriaceae; g__Salmonella; s__Salmonella enterica	2529292964	Salmonella enterica enterica sv. Wandsworth A4-580	67	246	17	193	122.479	1.0316e-30	36.4641	201	1	-
VC_SVCT1_hals*	2530708899	xanthine permease XanP	2529382711	IMGVR_UViG_2529292972_000019	vOTU_00220528	r__Duplodnaviria; k__Heunggongvirae; p__Uroviricota; c__Caudoviricetes; ; ; ;	Low	19.2	d__Bacteria; p__Proteobacteria; c__Gammaproteobacteria; o__Enterobacterales; f__Enterobacteriaceae; g__Escherichia; s__Escherichia coli	2529292972	Escherichia coli PA41	21	467	19	463	149.443	3.30643e-36	29.3501	463	1	-
VC_SVCT2_hsa	2530708899	xanthine permease XanP	2529382711	IMGVR_UViG_2529292972_000019	vOTU_00220528	r__Duplodnaviria; k__Heunggongvirae; p__Uroviricota; c__Caudoviricetes; ; ; ;	Low	19.2	d__Bacteria; p__Proteobacteria; c__Gammaproteobacteria; o__Enterobacterales; f__Enterobacteriaceae; g__Escherichia; s__Escherichia coli	2529292972	Escherichia coli PA41	364	579	256	463	62.3882	1.54716e-06	27.3973	463	1	-
VC_SVCT1_hals*	2530720659	xanthine permease XanP	2529383800	IMGVR_UViG_2529292974_000018	vOTU_00220528	r__Duplodnaviria; k__Heunggongvirae; p__Uroviricota; c__Caudoviricetes; ; ; ;	Low	19.2	d__Bacteria; p__Proteobacteria; c__Gammaproteobacteria; o__Enterobacterales; f__Enterobacteriaceae; g__Escherichia; s__Escherichia coli	2529292974	Escherichia coli PA32	21	467	19	463	149.443	3.30643e-36	29.3501	463	1	-
VC_SVCT2_hsa	2530720659	xanthine permease XanP	2529383800	IMGVR_UViG_2529292974_000018	vOTU_00220528	r__Duplodnaviria; k__Heunggongvirae; p__Uroviricota; c__Caudoviricetes; ; ; ;	Low	19.2	d__Bacteria; p__Proteobacteria; c__Gammaproteobacteria; o__Enterobacterales; f__Enterobacteriaceae; g__Escherichia; s__Escherichia coli	2529292974	Escherichia coli PA32	364	579	256	463	62.3882	1.54716e-06	27.3973	463	1	-
VC_SVCT1_hals*	2530726382	xanthine permease XanP	2529384400	IMGVR_UViG_2529292975_000020	vOTU_00220528	r__Duplodnaviria; k__Heunggongvirae; p__Uroviricota; c__Caudoviricetes; ; ; ;	Low	19.22	d__Bacteria; p__Proteobacteria; c__Gammaproteobacteria; o__Enterobacterales; f__Enterobacteriaceae; g__Escherichia; s__Escherichia coli	2529292975	Escherichia coli PA33	21	467	19	463	149.443	3.30643e-36	29.3501	463	1	-
VC_SVCT2_hsa	2530726382	xanthine permease XanP	2529384400	IMGVR_UViG_2529292975_000020	vOTU_00220528	r__Duplodnaviria; k__Heunggongvirae; p__Uroviricota; c__Caudoviricetes; ; ; ;	Low	19.22	d__Bacteria; p__Proteobacteria; c__Gammaproteobacteria; o__Enterobacterales; f__Enterobacteriaceae; g__Escherichia; s__Escherichia coli	2529292975	Escherichia coli PA33	364	579	256	463	62.3882	1.54716e-06	27.3973	463	1	-
VC_SVCT1_hals*	2530743272	xanthine permease XanP	2529385524	IMGVR_UViG_2529292978_000021	vOTU_00220528	r__Duplodnaviria; k__Heunggongvirae; p__Uroviricota; c__Caudoviricetes; ; ; ;	Low	19.22	d__Bacteria; p__Proteobacteria; c__Gammaproteobacteria; o__Enterobacterales; f__Enterobacteriaceae; g__Escherichia; s__Escherichia coli	2529292978	Escherichia coli PA38	21	467	19	463	149.443	3.30643e-36	29.3501	463	1	-
VC_SVCT2_hsa	2530743272	xanthine permease XanP	2529385524	IMGVR_UViG_2529292978_000021	vOTU_00220528	r__Duplodnaviria; k__Heunggongvirae; p__Uroviricota; c__Caudoviricetes; ; ; ;	Low	19.22	d__Bacteria; p__Proteobacteria; c__Gammaproteobacteria; o__Enterobacterales; f__Enterobacteriaceae; g__Escherichia; s__Escherichia coli	2529292978	Escherichia coli PA38	364	579	256	463	62.3882	1.54716e-06	27.3973	463	1	-
VC_SVCT1_hals*	2531169688	xanthine permease XanP	2529399950	IMGVR_UViG_2529293083_000020	vOTU_00220528	r__Duplodnaviria; k__Heunggongvirae; p__Uroviricota; c__Caudoviricetes; ; ; ;	Low	19.82	d__Bacteria; p__Proteobacteria; c__Gammaproteobacteria; o__Enterobacterales; f__Enterobacteriaceae; g__Escherichia; s__Escherichia coli	2529293083	Escherichia coli 89.0511	21	467	19	463	149.443	3.30643e-36	29.3501	463	1	-
VC_SVCT2_hsa	2531169688	xanthine permease XanP	2529399950	IMGVR_UViG_2529293083_000020	vOTU_00220528	r__Duplodnaviria; k__Heunggongvirae; p__Uroviricota; c__Caudoviricetes; ; ; ;	Low	19.82	d__Bacteria; p__Proteobacteria; c__Gammaproteobacteria; o__Enterobacterales; f__Enterobacteriaceae; g__Escherichia; s__Escherichia coli	2529293083	Escherichia coli 89.0511	364	579	256	463	62.3882	1.54716e-06	27.3973	463	1	-
VC_SVCT1_hals*	2531637826	xanthine permease XanP	2529414905	IMGVR_UViG_2529293219_000021	vOTU_00220528	r__Duplodnaviria; k__Heunggongvirae; p__Uroviricota; c__Caudoviricetes; ; ; ;	Low	19.23	d__Bacteria; p__Proteobacteria; c__Gammaproteobacteria; o__Enterobacterales; f__Enterobacteriaceae; g__Escherichia; s__Escherichia coli	2529293219	Escherichia coli FRIK1990	21	467	19	463	149.443	3.30643e-36	29.3501	463	1	-
VC_SVCT2_hsa	2531637826	xanthine permease XanP	2529414905	IMGVR_UViG_2529293219_000021	vOTU_00220528	r__Duplodnaviria; k__Heunggongvirae; p__Uroviricota; c__Caudoviricetes; ; ; ;	Low	19.23	d__Bacteria; p__Proteobacteria; c__Gammaproteobacteria; o__Enterobacterales; f__Enterobacteriaceae; g__Escherichia; s__Escherichia coli	2529293219	Escherichia coli FRIK1990	364	579	256	463	62.3882	1.54716e-06	27.3973	463	1	-
CoenzymeQ10_COQ3_ebla*	2531706057	3-demethylubiquinone-9 3-methyltransferase	2529416639	IMGVR_UViG_2529293240_000009	vOTU_00220912	r__Duplodnaviria; k__Heunggongvirae; p__Uroviricota; c__Caudoviricetes; ; ; ;	Low	21.14	d__Bacteria; p__Proteobacteria; c__Gammaproteobacteria; o__Enterobacterales; f__Enterobacteriaceae; g__Escherichia; s__Escherichia coli	2529293240	Shigella flexneri J1713	12	251	8	239	152.14	9.36127e-42	35.6846	240	1	-
VC_SVCT1_hals*	2531997482	xanthine permease XanP	2531846430	IMGVR_UViG_2531839031_000022	vOTU_00220528	r__Duplodnaviria; k__Heunggongvirae; p__Uroviricota; c__Caudoviricetes; ; ; ;	Low	19.22	d__Bacteria; p__Proteobacteria; c__Gammaproteobacteria; o__Enterobacterales; f__Enterobacteriaceae; g__Escherichia; s__Escherichia coli	2531839031	Escherichia coli EC4203	21	467	19	463	149.443	3.30643e-36	29.3501	463	1	-
VC_SVCT2_hsa	2531997482	xanthine permease XanP	2531846430	IMGVR_UViG_2531839031_000022	vOTU_00220528	r__Duplodnaviria; k__Heunggongvirae; p__Uroviricota; c__Caudoviricetes; ; ; ;	Low	19.22	d__Bacteria; p__Proteobacteria; c__Gammaproteobacteria; o__Enterobacterales; f__Enterobacteriaceae; g__Escherichia; s__Escherichia coli	2531839031	Escherichia coli EC4203	364	579	256	463	62.3882	1.54716e-06	27.3973	463	1	-
VC_SVCT1_hals*	2532003335	xanthine permease XanP	2531847004	IMGVR_UViG_2531839032_000019	vOTU_00220528	r__Duplodnaviria; k__Heunggongvirae; p__Uroviricota; c__Caudoviricetes; ; ; ;	Low	20.11	d__Bacteria; p__Proteobacteria; c__Gammaproteobacteria; o__Enterobacterales; f__Enterobacteriaceae; g__Escherichia; s__Escherichia coli	2531839032	Escherichia coli EC4196	21	467	19	463	149.443	3.30643e-36	29.3501	463	1	-
VC_SVCT2_hsa	2532003335	xanthine permease XanP	2531847004	IMGVR_UViG_2531839032_000019	vOTU_00220528	r__Duplodnaviria; k__Heunggongvirae; p__Uroviricota; c__Caudoviricetes; ; ; ;	Low	20.11	d__Bacteria; p__Proteobacteria; c__Gammaproteobacteria; o__Enterobacterales; f__Enterobacteriaceae; g__Escherichia; s__Escherichia coli	2531839032	Escherichia coli EC4196	364	579	256	463	62.3882	1.54716e-06	27.3973	463	1	-
VC_SVCT1_hals*	2532008990	xanthine permease XanP	2531847457	IMGVR_UViG_2531839033_000019	vOTU_00220528	r__Duplodnaviria; k__Heunggongvirae; p__Uroviricota; c__Caudoviricetes; ; ; ;	Low	19.29	d__Bacteria; p__Proteobacteria; c__Gammaproteobacteria; o__Enterobacterales; f__Enterobacteriaceae; g__Escherichia; s__Escherichia coli	2531839033	Escherichia coli EC4421	21	467	19	463	149.443	3.30643e-36	29.3501	463	1	-
VC_SVCT2_hsa	2532008990	xanthine permease XanP	2531847457	IMGVR_UViG_2531839033_000019	vOTU_00220528	r__Duplodnaviria; k__Heunggongvirae; p__Uroviricota; c__Caudoviricetes; ; ; ;	Low	19.29	d__Bacteria; p__Proteobacteria; c__Gammaproteobacteria; o__Enterobacterales; f__Enterobacteriaceae; g__Escherichia; s__Escherichia coli	2531839033	Escherichia coli EC4421	364	579	256	463	62.3882	1.54716e-06	27.3973	463	1	-
VC_SVCT1_hals*	2532014931	xanthine permease XanP	2531848183	IMGVR_UViG_2531839034_000024	vOTU_00220528	r__Duplodnaviria; k__Heunggongvirae; p__Uroviricota; c__Caudoviricetes; ; ; ;	Low	19.2	d__Bacteria; p__Proteobacteria; c__Gammaproteobacteria; o__Enterobacterales; f__Enterobacteriaceae; g__Escherichia; s__Escherichia coli	2531839034	Escherichia coli EC4402	21	467	19	463	149.443	3.30643e-36	29.3501	463	1	-
VC_SVCT2_hsa	2532014931	xanthine permease XanP	2531848183	IMGVR_UViG_2531839034_000024	vOTU_00220528	r__Duplodnaviria; k__Heunggongvirae; p__Uroviricota; c__Caudoviricetes; ; ; ;	Low	19.2	d__Bacteria; p__Proteobacteria; c__Gammaproteobacteria; o__Enterobacterales; f__Enterobacteriaceae; g__Escherichia; s__Escherichia coli	2531839034	Escherichia coli EC4402	364	579	256	463	62.3882	1.54716e-06	27.3973	463	1	-
VC_SVCT1_hals*	2532226431	xanthine permease XanP	2531858298	IMGVR_UViG_2531839098_000016	vOTU_00220528	r__Duplodnaviria; k__Heunggongvirae; p__Uroviricota; c__Caudoviricetes; ; ; ;	Low	20.57	d__Bacteria; p__Proteobacteria; c__Gammaproteobacteria; o__Enterobacterales; f__Enterobacteriaceae; g__Escherichia; s__Escherichia coli	2531839098	Escherichia coli 96.0932	21	467	19	463	148.673	5.04149e-36	29.1405	463	1	-
VC_SVCT2_hsa	2532226431	xanthine permease XanP	2531858298	IMGVR_UViG_2531839098_000016	vOTU_00220528	r__Duplodnaviria; k__Heunggongvirae; p__Uroviricota; c__Caudoviricetes; ; ; ;	Low	20.57	d__Bacteria; p__Proteobacteria; c__Gammaproteobacteria; o__Enterobacterales; f__Enterobacteriaceae; g__Escherichia; s__Escherichia coli	2531839098	Escherichia coli 96.0932	364	579	256	463	62.3882	1.70329e-06	27.3973	463	1	-
VC_SVCT1_hals*	2532237874	xanthine permease XanP	2531859281	IMGVR_UViG_2531839100_000018	vOTU_00220528	r__Duplodnaviria; k__Heunggongvirae; p__Uroviricota; c__Caudoviricetes; ; ; ;	Low	19.76	d__Bacteria; p__Proteobacteria; c__Gammaproteobacteria; o__Enterobacterales; f__Enterobacteriaceae; g__Escherichia; s__Escherichia coli	2531839100	Escherichia coli 96.0427	21	467	19	463	149.443	3.30643e-36	29.3501	463	1	-
VC_SVCT2_hsa	2532237874	xanthine permease XanP	2531859281	IMGVR_UViG_2531839100_000018	vOTU_00220528	r__Duplodnaviria; k__Heunggongvirae; p__Uroviricota; c__Caudoviricetes; ; ; ;	Low	19.76	d__Bacteria; p__Proteobacteria; c__Gammaproteobacteria; o__Enterobacterales; f__Enterobacteriaceae; g__Escherichia; s__Escherichia coli	2531839100	Escherichia coli 96.0427	364	579	256	463	62.3882	1.54716e-06	27.3973	463	1	-
VC_SVCT1_hals*	2532249287	xanthine permease XanP	2531860278	IMGVR_UViG_2531839102_000017	vOTU_00220528	r__Duplodnaviria; k__Heunggongvirae; p__Uroviricota; c__Caudoviricetes; ; ; ;	Low	19.27	d__Bacteria; p__Proteobacteria; c__Gammaproteobacteria; o__Enterobacterales; f__Enterobacteriaceae; g__Escherichia; s__Escherichia coli	2531839102	Escherichia coli 96.0109	21	467	19	463	149.443	3.30643e-36	29.3501	463	1	-
VC_SVCT2_hsa	2532249287	xanthine permease XanP	2531860278	IMGVR_UViG_2531839102_000017	vOTU_00220528	r__Duplodnaviria; k__Heunggongvirae; p__Uroviricota; c__Caudoviricetes; ; ; ;	Low	19.27	d__Bacteria; p__Proteobacteria; c__Gammaproteobacteria; o__Enterobacterales; f__Enterobacteriaceae; g__Escherichia; s__Escherichia coli	2531839102	Escherichia coli 96.0109	364	579	256	463	62.3882	1.54716e-06	27.3973	463	1	-
VC_SVCT1_hals*	2532329823	xanthine permease XanP	2531863833	IMGVR_UViG_2531839128_000027	vOTU_00220528	r__Duplodnaviria; k__Heunggongvirae; p__Uroviricota; c__Caudoviricetes; ; ; ;	Low	19.18	d__Bacteria; p__Proteobacteria; c__Gammaproteobacteria; o__Enterobacterales; f__Enterobacteriaceae; g__Escherichia; s__Escherichia coli	2531839128	Escherichia coli P0299917.3	21	467	19	463	149.443	3.30643e-36	29.3501	463	1	-
VC_SVCT2_hsa	2532329823	xanthine permease XanP	2531863833	IMGVR_UViG_2531839128_000027	vOTU_00220528	r__Duplodnaviria; k__Heunggongvirae; p__Uroviricota; c__Caudoviricetes; ; ; ;	Low	19.18	d__Bacteria; p__Proteobacteria; c__Gammaproteobacteria; o__Enterobacterales; f__Enterobacteriaceae; g__Escherichia; s__Escherichia coli	2531839128	Escherichia coli P0299917.3	364	579	256	463	62.3882	1.54716e-06	27.3973	463	1	-
VC_SVCT1_hals*	2532431637	xanthine permease XanP	2531867607	IMGVR_UViG_2531839152_000023	vOTU_00220528	r__Duplodnaviria; k__Heunggongvirae; p__Uroviricota; c__Caudoviricetes; ; ; ;	Low	19.19	d__Bacteria; p__Proteobacteria; c__Gammaproteobacteria; o__Enterobacterales; f__Enterobacteriaceae; g__Escherichia; s__Escherichia coli	2531839152	Escherichia coli EC1846	21	467	19	463	149.443	3.30643e-36	29.3501	463	1	-
VC_SVCT2_hsa	2532431637	xanthine permease XanP	2531867607	IMGVR_UViG_2531839152_000023	vOTU_00220528	r__Duplodnaviria; k__Heunggongvirae; p__Uroviricota; c__Caudoviricetes; ; ; ;	Low	19.19	d__Bacteria; p__Proteobacteria; c__Gammaproteobacteria; o__Enterobacterales; f__Enterobacteriaceae; g__Escherichia; s__Escherichia coli	2531839152	Escherichia coli EC1846	364	579	256	463	62.3882	1.54716e-06	27.3973	463	1	-
VC_SVCT1_hals*	2532437320	xanthine permease XanP	2531868137	IMGVR_UViG_2531839153_000023	vOTU_00220528	r__Duplodnaviria; k__Heunggongvirae; p__Uroviricota; c__Caudoviricetes; ; ; ;	Low	19.22	d__Bacteria; p__Proteobacteria; c__Gammaproteobacteria; o__Enterobacterales; f__Enterobacteriaceae; g__Escherichia; s__Escherichia coli	2531839153	Escherichia coli EC1845	21	467	19	463	149.443	3.30643e-36	29.3501	463	1	-
VC_SVCT2_hsa	2532437320	xanthine permease XanP	2531868137	IMGVR_UViG_2531839153_000023	vOTU_00220528	r__Duplodnaviria; k__Heunggongvirae; p__Uroviricota; c__Caudoviricetes; ; ; ;	Low	19.22	d__Bacteria; p__Proteobacteria; c__Gammaproteobacteria; o__Enterobacterales; f__Enterobacteriaceae; g__Escherichia; s__Escherichia coli	2531839153	Escherichia coli EC1845	364	579	256	463	62.3882	1.54716e-06	27.3973	463	1	-
VC_SVCT1_hals*	2532447380	xanthine permease XanP	2531868749	IMGVR_UViG_2531839155_000018	vOTU_00220528	r__Duplodnaviria; k__Heunggongvirae; p__Uroviricota; c__Caudoviricetes; ; ; ;	Low	19.25	d__Bacteria; p__Proteobacteria; c__Gammaproteobacteria; o__Enterobacterales; f__Enterobacteriaceae; g__Escherichia; s__Escherichia coli	2531839155	Escherichia coli CB7326	21	467	19	463	149.443	3.30643e-36	29.3501	463	1	-
VC_SVCT2_hsa	2532447380	xanthine permease XanP	2531868749	IMGVR_UViG_2531839155_000018	vOTU_00220528	r__Duplodnaviria; k__Heunggongvirae; p__Uroviricota; c__Caudoviricetes; ; ; ;	Low	19.25	d__Bacteria; p__Proteobacteria; c__Gammaproteobacteria; o__Enterobacterales; f__Enterobacteriaceae; g__Escherichia; s__Escherichia coli	2531839155	Escherichia coli CB7326	364	579	256	463	62.3882	1.54716e-06	27.3973	463	1	-
VC_SVCT1_hals*	2532755632	xanthine permease XanP	2531879077	IMGVR_UViG_2531839237_000026	vOTU_00220528	r__Duplodnaviria; k__Heunggongvirae; p__Uroviricota; c__Caudoviricetes; ; ; ;	Low	19.86	d__Bacteria; p__Proteobacteria; c__Gammaproteobacteria; o__Enterobacterales; f__Enterobacteriaceae; g__Escherichia; s__Escherichia coli	2531839237	Escherichia coli 99.0839	21	467	19	463	149.443	3.30643e-36	29.3501	463	1	-
VC_SVCT2_hsa	2532755632	xanthine permease XanP	2531879077	IMGVR_UViG_2531839237_000026	vOTU_00220528	r__Duplodnaviria; k__Heunggongvirae; p__Uroviricota; c__Caudoviricetes; ; ; ;	Low	19.86	d__Bacteria; p__Proteobacteria; c__Gammaproteobacteria; o__Enterobacterales; f__Enterobacteriaceae; g__Escherichia; s__Escherichia coli	2531839237	Escherichia coli 99.0839	364	579	256	463	62.3882	1.54716e-06	27.3973	463	1	-
VB7_bioB_eco*	2532881460	biotin synthase	2531881718	IMGVR_UViG_2531839269_000005	vOTU_00221298	r__Duplodnaviria; k__Heunggongvirae; p__Uroviricota; c__Caudoviricetes; ; ; ;	Low	10.76	d__Bacteria; p__Firmicutes_A; c__Clostridia; o__Peptostreptococcales; f__Filifactoraceae; g__Peptoanaerobacter; s__Peptoanaerobacter stomatis	2531839269	Peptoanaerobacter stomatis OBRC8	11	312	21	318	173.711	5.10675e-48	30.6931	324	1	-
CoenzymeQ10_COQ3_ebla*	2533288453	3-demethylubiquinone-9 3-methyltransferase	2531892607	IMGVR_UViG_2531839374_000021	vOTU_00250476	r__Duplodnaviria; k__Heunggongvirae; p__Uroviricota; c__Caudoviricetes; ; ; ;	Low	8.68	d__Bacteria; p__Proteobacteria; c__Gammaproteobacteria; o__Enterobacterales; f__Enterobacteriaceae; g__Escherichia; s__Escherichia coli	2531839374	Shigella flexneri 1485-80	12	251	8	239	151.754	1.16101e-41	35.6846	240	1	-
Anticancer_MLH1_hsa	2533379480	DNA mismatch repair protein MutL	2531894879	IMGVR_UViG_2531839400_000006	vOTU_08540815	r__Duplodnaviria; k__Heunggongvirae; p__Uroviricota; c__Caudoviricetes; ; ; ;	High	100	d__Bacteria; p__Firmicutes; c__Bacilli; o__Lactobacillales; f__Streptococcaceae; g__Streptococcus; s__Streptococcus parauberis	2531839400	Streptococcus parauberis KRS-02083	8	379	4	363	192.2	1.79688e-48	33.1579	658	1	-
Anticancer_PMS2_hsa	2533379480	DNA mismatch repair protein MutL	2531894879	IMGVR_UViG_2531839400_000006	vOTU_08540815	r__Duplodnaviria; k__Heunggongvirae; p__Uroviricota; c__Caudoviricetes; ; ; ;	High	100	d__Bacteria; p__Firmicutes; c__Bacilli; o__Lactobacillales; f__Streptococcaceae; g__Streptococcus; s__Streptococcus parauberis	2531839400	Streptococcus parauberis KRS-02083	24	359	13	322	136.732	1.35725e-29	27.4336	658	1	-
Anticancer_PMS2_hsa	2533379480	DNA mismatch repair protein MutL	2531894879	IMGVR_UViG_2531839400_000006	vOTU_08540815	r__Duplodnaviria; k__Heunggongvirae; p__Uroviricota; c__Caudoviricetes; ; ; ;	High	100	d__Bacteria; p__Firmicutes; c__Bacilli; o__Lactobacillales; f__Streptococcaceae; g__Streptococcus; s__Streptococcus parauberis	2531839400	Streptococcus parauberis KRS-02083	605	850	391	630	62.003	4.45305e-06	21.673	658	1	-
GSH_GPX1_eco*	2533556404	glutathione peroxidase	2531898877	IMGVR_UViG_2531839446_000008	vOTU_00221493	r__Duplodnaviria; k__Heunggongvirae; p__Uroviricota; c__Caudoviricetes; ; ; ;	Medium	80.18	d__Bacteria; p__Proteobacteria; c__Gammaproteobacteria; o__Enterobacterales; f__Enterobacteriaceae; g__Escherichia; s__Escherichia coli	2531839446	Escherichia coli RN587/1	1	183	1	183	376.711	3.37704e-132	98.3607	183	1	-
GSH_GPX1_eco*	2533786080	glutathione peroxidase	2531904850	IMGVR_UViG_2531839502_000006	vOTU_01658835	r__Duplodnaviria; k__Heunggongvirae; p__Uroviricota; c__Caudoviricetes; ; ; ;	High	100	d__Bacteria; p__Proteobacteria; c__Gammaproteobacteria; o__Burkholderiales; f__Neisseriaceae; g__Neisseria; s__Neisseria meningitidis	2531839502	Neisseria meningitidis 63041	10	170	8	168	140.969	2.9348e-39	43.7126	177	1	-
VC_SVCT1_hals*	2534066552	xanthine permease XanP	2531914112	IMGVR_UViG_2531839579_000020	vOTU_00220528	r__Duplodnaviria; k__Heunggongvirae; p__Uroviricota; c__Caudoviricetes; ; ; ;	Low	19.39	d__Bacteria; p__Proteobacteria; c__Gammaproteobacteria; o__Enterobacterales; f__Enterobacteriaceae; g__Escherichia; s__Escherichia coli	2531839579	Escherichia coli p0305293.11	21	467	19	463	149.443	3.30643e-36	29.3501	463	1	-
VC_SVCT2_hsa	2534066552	xanthine permease XanP	2531914112	IMGVR_UViG_2531839579_000020	vOTU_00220528	r__Duplodnaviria; k__Heunggongvirae; p__Uroviricota; c__Caudoviricetes; ; ; ;	Low	19.39	d__Bacteria; p__Proteobacteria; c__Gammaproteobacteria; o__Enterobacterales; f__Enterobacteriaceae; g__Escherichia; s__Escherichia coli	2531839579	Escherichia coli p0305293.11	364	579	256	463	62.3882	1.54716e-06	27.3973	463	1	-
VC_SVCT1_hals*	2534076662	xanthine permease XanP	2531914439	IMGVR_UViG_2531839581_000013	vOTU_00220528	r__Duplodnaviria; k__Heunggongvirae; p__Uroviricota; c__Caudoviricetes; ; ; ;	Low	19.29	d__Bacteria; p__Proteobacteria; c__Gammaproteobacteria; o__Enterobacterales; f__Enterobacteriaceae; g__Escherichia; s__Escherichia coli	2531839581	Escherichia coli p0305293.9	21	467	19	463	149.443	3.30643e-36	29.3501	463	1	-
VC_SVCT2_hsa	2534076662	xanthine permease XanP	2531914439	IMGVR_UViG_2531839581_000013	vOTU_00220528	r__Duplodnaviria; k__Heunggongvirae; p__Uroviricota; c__Caudoviricetes; ; ; ;	Low	19.29	d__Bacteria; p__Proteobacteria; c__Gammaproteobacteria; o__Enterobacterales; f__Enterobacteriaceae; g__Escherichia; s__Escherichia coli	2531839581	Escherichia coli p0305293.9	364	579	256	463	62.3882	1.54716e-06	27.3973	463	1	-
VC_SVCT1_hals*	2534112728	xanthine permease XanP	2531916594	IMGVR_UViG_2531839588_000021	vOTU_00220528	r__Duplodnaviria; k__Heunggongvirae; p__Uroviricota; c__Caudoviricetes; ; ; ;	Low	19.55	d__Bacteria; p__Proteobacteria; c__Gammaproteobacteria; o__Enterobacterales; f__Enterobacteriaceae; g__Escherichia; s__Escherichia coli	2531839588	Escherichia coli 178850	21	467	19	463	148.288	8.08052e-36	29.1405	463	1	-
VC_SVCT2_hsa	2534112728	xanthine permease XanP	2531916594	IMGVR_UViG_2531839588_000021	vOTU_00220528	r__Duplodnaviria; k__Heunggongvirae; p__Uroviricota; c__Caudoviricetes; ; ; ;	Low	19.55	d__Bacteria; p__Proteobacteria; c__Gammaproteobacteria; o__Enterobacterales; f__Enterobacteriaceae; g__Escherichia; s__Escherichia coli	2531839588	Escherichia coli 178850	364	579	256	463	62.3882	1.61627e-06	27.3973	463	1	-
VC_SVCT1_hals*	2534201623	xanthine permease XanP	2531923834	IMGVR_UViG_2531839619_000016	vOTU_00220528	r__Duplodnaviria; k__Heunggongvirae; p__Uroviricota; c__Caudoviricetes; ; ; ;	Low	19.2	d__Bacteria; p__Proteobacteria; c__Gammaproteobacteria; o__Enterobacterales; f__Enterobacteriaceae; g__Escherichia; s__Escherichia coli	2531839619	Escherichia coli PA14	21	467	19	463	149.443	3.30643e-36	29.3501	463	1	-
VC_SVCT2_hsa	2534201623	xanthine permease XanP	2531923834	IMGVR_UViG_2531839619_000016	vOTU_00220528	r__Duplodnaviria; k__Heunggongvirae; p__Uroviricota; c__Caudoviricetes; ; ; ;	Low	19.2	d__Bacteria; p__Proteobacteria; c__Gammaproteobacteria; o__Enterobacterales; f__Enterobacteriaceae; g__Escherichia; s__Escherichia coli	2531839619	Escherichia coli PA14	364	579	256	463	62.3882	1.54716e-06	27.3973	463	1	-
GSH_GPX1_eco*	2534418500	glutathione peroxidase	2531928917	IMGVR_UViG_2531839671_000007	vOTU_00223537	r__Duplodnaviria; k__Heunggongvirae; p__Uroviricota; c__Caudoviricetes; ; ; ;	Medium	78.9	d__Bacteria; p__Proteobacteria; c__Gammaproteobacteria; o__Burkholderiales; f__Neisseriaceae; g__Neisseria; s__Neisseria meningitidis	2531839671	Neisseria meningitidis 69166	10	170	8	168	140.969	2.9348e-39	43.7126	177	2	-
VC_SVCT1_hals*	2534439323	xanthine permease XanP	2531930360	IMGVR_UViG_2531839676_000015	vOTU_00220528	r__Duplodnaviria; k__Heunggongvirae; p__Uroviricota; c__Caudoviricetes; ; ; ;	Low	19.14	d__Bacteria; p__Proteobacteria; c__Gammaproteobacteria; o__Enterobacterales; f__Enterobacteriaceae; g__Escherichia; s__Escherichia coli	2531839676	Escherichia coli 95.1288	21	467	19	463	149.443	3.30643e-36	29.3501	463	1	-
VC_SVCT2_hsa	2534439323	xanthine permease XanP	2531930360	IMGVR_UViG_2531839676_000015	vOTU_00220528	r__Duplodnaviria; k__Heunggongvirae; p__Uroviricota; c__Caudoviricetes; ; ; ;	Low	19.14	d__Bacteria; p__Proteobacteria; c__Gammaproteobacteria; o__Enterobacterales; f__Enterobacteriaceae; g__Escherichia; s__Escherichia coli	2531839676	Escherichia coli 95.1288	364	579	256	463	62.3882	1.54716e-06	27.3973	463	1	-
VC_SVCT1_hals*	2534890254	xanthine permease XanP	2534689115	IMGVR_UViG_2534681653_000021	vOTU_00220528	r__Duplodnaviria; k__Heunggongvirae; p__Uroviricota; c__Caudoviricetes; ; ; ;	Low	19.22	d__Bacteria; p__Proteobacteria; c__Gammaproteobacteria; o__Enterobacterales; f__Enterobacteriaceae; g__Escherichia; s__Escherichia coli	2534681653	Escherichia coli PA24	21	467	19	463	149.443	3.30643e-36	29.3501	463	1	-
VC_SVCT2_hsa	2534890254	xanthine permease XanP	2534689115	IMGVR_UViG_2534681653_000021	vOTU_00220528	r__Duplodnaviria; k__Heunggongvirae; p__Uroviricota; c__Caudoviricetes; ; ; ;	Low	19.22	d__Bacteria; p__Proteobacteria; c__Gammaproteobacteria; o__Enterobacterales; f__Enterobacteriaceae; g__Escherichia; s__Escherichia coli	2534681653	Escherichia coli PA24	364	579	256	463	62.3882	1.54716e-06	27.3973	463	1	-
GSH_GPX1_eco*	2535052529	glutathione peroxidase	2534697477	IMGVR_UViG_2534681688_000007	vOTU_01658835	r__Duplodnaviria; k__Heunggongvirae; p__Uroviricota; c__Caudoviricetes; ; ; ;	High	100	d__Bacteria; p__Proteobacteria; c__Gammaproteobacteria; o__Burkholderiales; f__Neisseriaceae; g__Neisseria; s__Neisseria meningitidis	2534681688	Neisseria meningitidis 97020	10	170	8	168	140.969	2.9348e-39	43.7126	177	1	-
GSH_GPX1_eco*	2535056739	glutathione peroxidase	2534697533	IMGVR_UViG_2534681690_000007	vOTU_01658835	r__Duplodnaviria; k__Heunggongvirae; p__Uroviricota; c__Caudoviricetes; ; ; ;	High	100	d__Bacteria; p__Proteobacteria; c__Gammaproteobacteria; o__Burkholderiales; f__Neisseriaceae; g__Neisseria; s__Neisseria meningitidis	2534681690	Neisseria meningitidis 2001212	10	170	8	168	140.969	2.9348e-39	43.7126	177	1	-
GSH_GPX1_eco*	2535058997	glutathione peroxidase	2534697561	IMGVR_UViG_2534681691_000007	vOTU_01658835	r__Duplodnaviria; k__Heunggongvirae; p__Uroviricota; c__Caudoviricetes; ; ; ;	High	100	d__Bacteria; p__Proteobacteria; c__Gammaproteobacteria; o__Burkholderiales; f__Neisseriaceae; g__Neisseria; s__Neisseria meningitidis	2534681691	Neisseria meningitidis 63006	10	170	8	168	140.969	2.9348e-39	43.7126	177	1	-
GSH_GPX1_eco*	2535061378	glutathione peroxidase	2534697584	IMGVR_UViG_2534681692_000006	vOTU_01658835	r__Duplodnaviria; k__Heunggongvirae; p__Uroviricota; c__Caudoviricetes; ; ; ;	High	100	d__Bacteria; p__Proteobacteria; c__Gammaproteobacteria; o__Burkholderiales; f__Neisseriaceae; g__Neisseria; s__Neisseria meningitidis	2534681692	Neisseria meningitidis 2007056	10	170	8	168	140.969	2.9348e-39	43.7126	177	1	-
VB7_bioB_eco*	2535065177	biotin synthase	2534697667	IMGVR_UViG_2534681693_000012	vOTU_00221942	r__Duplodnaviria; k__Heunggongvirae; p__Uroviricota; c__Caudoviricetes; ; ; ;	Low	24.65	d__Bacteria; p__Firmicutes; c__Bacilli; o__Bacillales; f__Bacillaceae; g__Bacillus; s__Bacillus xiamenensis	2534681693	Bacillus xiamenensis HYC-10	20	317	38	331	179.874	2.79319e-50	34.4482	331	1	-
VC_SVCT1_hals*	2535094570	xanthine permease XanP	2534698347	IMGVR_UViG_2534681698_000021	vOTU_00220528	r__Duplodnaviria; k__Heunggongvirae; p__Uroviricota; c__Caudoviricetes; ; ; ;	Low	18.08	d__Bacteria; p__Proteobacteria; c__Gammaproteobacteria; o__Enterobacterales; f__Enterobacteriaceae; g__Escherichia; s__Escherichia coli	2534681698	Escherichia coli P0298942.2	21	467	19	463	149.443	2.59792e-36	29.3501	463	1	-
VC_SVCT2_hsa	2535094570	xanthine permease XanP	2534698347	IMGVR_UViG_2534681698_000021	vOTU_00220528	r__Duplodnaviria; k__Heunggongvirae; p__Uroviricota; c__Caudoviricetes; ; ; ;	Low	18.08	d__Bacteria; p__Proteobacteria; c__Gammaproteobacteria; o__Enterobacterales; f__Enterobacteriaceae; g__Escherichia; s__Escherichia coli	2534681698	Escherichia coli P0298942.2	364	579	256	463	62.003	1.82663e-06	27.3973	463	1	-
VC_SVCT1_hals*	2535099801	xanthine permease XanP	2534698559	IMGVR_UViG_2534681699_000016	vOTU_00221080	r__Duplodnaviria; k__Heunggongvirae; p__Uroviricota; c__Caudoviricetes; ; ; ;	Low	23.73	d__Bacteria; p__Proteobacteria; c__Gammaproteobacteria; o__Enterobacterales; f__Enterobacteriaceae; g__Escherichia; s__Escherichia coli	2534681699	Escherichia coli P0298942.6	21	467	19	463	149.443	2.59792e-36	29.3501	463	1	-
VC_SVCT2_hsa	2535099801	xanthine permease XanP	2534698559	IMGVR_UViG_2534681699_000016	vOTU_00221080	r__Duplodnaviria; k__Heunggongvirae; p__Uroviricota; c__Caudoviricetes; ; ; ;	Low	23.73	d__Bacteria; p__Proteobacteria; c__Gammaproteobacteria; o__Enterobacterales; f__Enterobacteriaceae; g__Escherichia; s__Escherichia coli	2534681699	Escherichia coli P0298942.6	364	579	256	463	62.003	1.82663e-06	27.3973	463	1	-
VC_SVCT1_hals*	2535250719	xanthine permease XanP	2534707264	IMGVR_UViG_2534681735_000015	vOTU_00220528	r__Duplodnaviria; k__Heunggongvirae; p__Uroviricota; c__Caudoviricetes; ; ; ;	Low	19.24	d__Bacteria; p__Proteobacteria; c__Gammaproteobacteria; o__Enterobacterales; f__Enterobacteriaceae; g__Escherichia; s__Escherichia coli	2534681735	Escherichia coli TW14301	21	467	19	463	148.673	5.04149e-36	29.1405	463	1	-
VC_SVCT2_hsa	2535250719	xanthine permease XanP	2534707264	IMGVR_UViG_2534681735_000015	vOTU_00220528	r__Duplodnaviria; k__Heunggongvirae; p__Uroviricota; c__Caudoviricetes; ; ; ;	Low	19.24	d__Bacteria; p__Proteobacteria; c__Gammaproteobacteria; o__Enterobacterales; f__Enterobacteriaceae; g__Escherichia; s__Escherichia coli	2534681735	Escherichia coli TW14301	364	579	256	463	62.3882	1.70329e-06	27.3973	463	1	-
VC_SVCT1_hals*	2535392424	xanthine permease XanP	2534717933	IMGVR_UViG_2534681766_000005	vOTU_00220528	r__Duplodnaviria; k__Heunggongvirae; p__Uroviricota; c__Caudoviricetes; ; ; ;	Low	20.92	d__Bacteria; p__Proteobacteria; c__Gammaproteobacteria; o__Enterobacterales; f__Enterobacteriaceae; g__Escherichia; s__Escherichia coli	2534681766	Escherichia coli 2730350	21	467	19	463	147.517	1.52003e-35	28.9916	463	1	-
VC_SVCT2_hsa	2535392424	xanthine permease XanP	2534717933	IMGVR_UViG_2534681766_000005	vOTU_00220528	r__Duplodnaviria; k__Heunggongvirae; p__Uroviricota; c__Caudoviricetes; ; ; ;	Low	20.92	d__Bacteria; p__Proteobacteria; c__Gammaproteobacteria; o__Enterobacterales; f__Enterobacteriaceae; g__Escherichia; s__Escherichia coli	2534681766	Escherichia coli 2730350	364	579	256	463	61.6178	2.7302e-06	27.3973	463	1	-
CoenzymeQ10_COQ3_ebla*	2535780801	3-demethylubiquinone-9 3-methyltransferase	2534742343	IMGVR_UViG_2534681868_000004	vOTU_00220499	r__Duplodnaviria; k__Heunggongvirae; p__Uroviricota; c__Caudoviricetes; ; ; ;	Low	2.48	d__Bacteria; p__Proteobacteria; c__Gammaproteobacteria; o__Enterobacterales; f__Enterobacteriaceae; g__Salmonella; s__Salmonella enterica	2534681868	Salmonella enterica enterica sv. Hvittingfoss A4-620	67	246	13	189	122.865	6.16945e-31	36.4641	197	1	-
CoenzymeQ10_COQ3_ebla*	2535783187	3-demethylubiquinone-9 3-methyltransferase	2534743105	IMGVR_UViG_2534681869_000005	vOTU_00220499	r__Duplodnaviria; k__Heunggongvirae; p__Uroviricota; c__Caudoviricetes; ; ; ;	Low	2.62	d__Bacteria; p__Proteobacteria; c__Gammaproteobacteria; o__Enterobacterales; f__Enterobacteriaceae; g__Salmonella; s__Salmonella enterica	2534681869	Salmonella enterica enterica sv. Give S5-487	9	246	5	234	154.066	1.62147e-42	35.5649	242	1	-
CoenzymeQ10_COQ3_ebla*	2535796376	3-demethylubiquinone-9 3-methyltransferase	2534748050	IMGVR_UViG_2534681871_000011	vOTU_00220499	r__Duplodnaviria; k__Heunggongvirae; p__Uroviricota; c__Caudoviricetes; ; ; ;	Low	2.24	d__Bacteria; p__Proteobacteria; c__Gammaproteobacteria; o__Enterobacterales; f__Enterobacteriaceae; g__Salmonella; s__Salmonella enterica	2534681871	Salmonella enterica enterica sv. Inverness R8-3668	83	246	1	161	103.605	8.04969e-24	35.1515	169	1	-
CoenzymeQ10_COQ3_ebla*	2535810932	3-demethylubiquinone-9 3-methyltransferase	2534753781	IMGVR_UViG_2534681874_000017	vOTU_00220499	r__Duplodnaviria; k__Heunggongvirae; p__Uroviricota; c__Caudoviricetes; ; ; ;	Low	2.27	d__Bacteria; p__Proteobacteria; c__Gammaproteobacteria; o__Enterobacterales; f__Enterobacteriaceae; g__Salmonella; s__Salmonella enterica	2534681874	Salmonella enterica enterica sv. Rubislaw A4-543	67	246	9	185	122.865	5.41796e-31	36.4641	193	1	-
VC_SVCT1_hals*	2535823375	xanthine permease XanP	2534757472	IMGVR_UViG_2534681876_000021	vOTU_00220528	r__Duplodnaviria; k__Heunggongvirae; p__Uroviricota; c__Caudoviricetes; ; ; ;	Low	19.2	d__Bacteria; p__Proteobacteria; c__Gammaproteobacteria; o__Enterobacterales; f__Enterobacteriaceae; g__Escherichia; s__Escherichia coli	2534681876	Escherichia coli PA31	21	467	19	463	149.443	3.30643e-36	29.3501	463	1	-
VC_SVCT2_hsa	2535823375	xanthine permease XanP	2534757472	IMGVR_UViG_2534681876_000021	vOTU_00220528	r__Duplodnaviria; k__Heunggongvirae; p__Uroviricota; c__Caudoviricetes; ; ; ;	Low	19.2	d__Bacteria; p__Proteobacteria; c__Gammaproteobacteria; o__Enterobacterales; f__Enterobacteriaceae; g__Escherichia; s__Escherichia coli	2534681876	Escherichia coli PA31	364	579	256	463	62.3882	1.54716e-06	27.3973	463	1	-
VC_SVCT1_hals*	2536564155	xanthine permease XanP	2534784497	IMGVR_UViG_2534682092_000019	vOTU_00220528	r__Duplodnaviria; k__Heunggongvirae; p__Uroviricota; c__Caudoviricetes; ; ; ;	Low	20.15	d__Bacteria; p__Proteobacteria; c__Gammaproteobacteria; o__Enterobacterales; f__Enterobacteriaceae; g__Escherichia; s__Escherichia coli	2534682092	Escherichia coli P0304777.5	21	467	19	463	147.517	1.64695e-35	28.9308	463	1	-
VC_SVCT2_hsa	2536564155	xanthine permease XanP	2534784497	IMGVR_UViG_2534682092_000019	vOTU_00220528	r__Duplodnaviria; k__Heunggongvirae; p__Uroviricota; c__Caudoviricetes; ; ; ;	Low	20.15	d__Bacteria; p__Proteobacteria; c__Gammaproteobacteria; o__Enterobacterales; f__Enterobacteriaceae; g__Escherichia; s__Escherichia coli	2534682092	Escherichia coli P0304777.5	364	579	256	463	62.7734	1.11962e-06	27.3973	463	1	-
VC_SVCT1_hals*	2537275673	xanthine permease XanP	2534813769	IMGVR_UViG_2534682294_000013	vOTU_00220528	r__Duplodnaviria; k__Heunggongvirae; p__Uroviricota; c__Caudoviricetes; ; ; ;	Low	22.62	d__Bacteria; p__Proteobacteria; c__Gammaproteobacteria; o__Enterobacterales; f__Enterobacteriaceae; g__Escherichia; s__Escherichia coli	2534682294	Escherichia coli 95.0183	21	467	19	463	149.443	3.30643e-36	29.3501	463	1	-
VC_SVCT2_hsa	2537275673	xanthine permease XanP	2534813769	IMGVR_UViG_2534682294_000013	vOTU_00220528	r__Duplodnaviria; k__Heunggongvirae; p__Uroviricota; c__Caudoviricetes; ; ; ;	Low	22.62	d__Bacteria; p__Proteobacteria; c__Gammaproteobacteria; o__Enterobacterales; f__Enterobacteriaceae; g__Escherichia; s__Escherichia coli	2534682294	Escherichia coli 95.0183	364	579	256	463	62.3882	1.54716e-06	27.3973	463	1	-
GSH_GPX1_eco*	2537583389	glutathione peroxidase	2537562552	IMGVR_UViG_2537561506_000017	vOTU_08531379	r__Duplodnaviria; k__Heunggongvirae; p__Uroviricota; c__Caudoviricetes; ; ; ;	Low	18.53	d__Bacteria; p__Proteobacteria; c__Gammaproteobacteria; o__Enterobacterales; f__Enterobacteriaceae; g__Escherichia; s__Escherichia coli	2537561506	Escherichia coli EC1865	1	183	1	183	373.629	5.36525e-131	97.8142	183	1	-
Anticancer_MLH1_hsa	2537934699	DNA mismatch repair protein MutL	2537573929	IMGVR_UViG_2537561602_000002	vOTU_08526647	r__Duplodnaviria; k__Heunggongvirae; p__Uroviricota; c__Caudoviricetes; ; ; ;	High	100	d__Bacteria; p__Firmicutes; c__Bacilli; o__Lactobacillales; f__Streptococcaceae; g__Streptococcus; s__Streptococcus parauberis	2537561602	Streptococcus parauberis KRS-02109	8	379	4	363	192.586	1.35667e-48	33.4211	658	2	-
Anticancer_PMS2_hsa	2537934699	DNA mismatch repair protein MutL	2537573929	IMGVR_UViG_2537561602_000002	vOTU_08526647	r__Duplodnaviria; k__Heunggongvirae; p__Uroviricota; c__Caudoviricetes; ; ; ;	High	100	d__Bacteria; p__Firmicutes; c__Bacilli; o__Lactobacillales; f__Streptococcaceae; g__Streptococcus; s__Streptococcus parauberis	2537561602	Streptococcus parauberis KRS-02109	24	359	13	322	136.732	1.36942e-29	27.4336	658	2	-
Anticancer_PMS2_hsa	2537934699	DNA mismatch repair protein MutL	2537573929	IMGVR_UViG_2537561602_000002	vOTU_08526647	r__Duplodnaviria; k__Heunggongvirae; p__Uroviricota; c__Caudoviricetes; ; ; ;	High	100	d__Bacteria; p__Firmicutes; c__Bacilli; o__Lactobacillales; f__Streptococcaceae; g__Streptococcus; s__Streptococcus parauberis	2537561602	Streptococcus parauberis KRS-02109	605	850	391	630	61.6178	4.89371e-06	21.673	658	2	-
VC_SVCT1_hals*	2538236429	xanthine permease XanP	2537580629	IMGVR_UViG_2537561684_000020	vOTU_00220528	r__Duplodnaviria; k__Heunggongvirae; p__Uroviricota; c__Caudoviricetes; ; ; ;	Low	19.11	d__Bacteria; p__Proteobacteria; c__Gammaproteobacteria; o__Enterobacterales; f__Enterobacteriaceae; g__Escherichia; s__Escherichia coli	2537561684	Escherichia coli p0305293.6	21	467	19	463	149.443	3.30643e-36	29.3501	463	1	-
VC_SVCT2_hsa	2538236429	xanthine permease XanP	2537580629	IMGVR_UViG_2537561684_000020	vOTU_00220528	r__Duplodnaviria; k__Heunggongvirae; p__Uroviricota; c__Caudoviricetes; ; ; ;	Low	19.11	d__Bacteria; p__Proteobacteria; c__Gammaproteobacteria; o__Enterobacterales; f__Enterobacteriaceae; g__Escherichia; s__Escherichia coli	2537561684	Escherichia coli p0305293.6	364	579	256	463	62.3882	1.54716e-06	27.3973	463	1	-
VC_SVCT1_hals*	2538247556	xanthine permease XanP	2537581311	IMGVR_UViG_2537561686_000012	vOTU_00220528	r__Duplodnaviria; k__Heunggongvirae; p__Uroviricota; c__Caudoviricetes; ; ; ;	Low	19.48	d__Bacteria; p__Proteobacteria; c__Gammaproteobacteria; o__Enterobacterales; f__Enterobacteriaceae; g__Escherichia; s__Escherichia coli	2537561686	Escherichia coli p0305293.4	21	467	19	463	149.443	3.30643e-36	29.3501	463	1	-
VC_SVCT2_hsa	2538247556	xanthine permease XanP	2537581311	IMGVR_UViG_2537561686_000012	vOTU_00220528	r__Duplodnaviria; k__Heunggongvirae; p__Uroviricota; c__Caudoviricetes; ; ; ;	Low	19.48	d__Bacteria; p__Proteobacteria; c__Gammaproteobacteria; o__Enterobacterales; f__Enterobacteriaceae; g__Escherichia; s__Escherichia coli	2537561686	Escherichia coli p0305293.4	364	579	256	463	62.3882	1.54716e-06	27.3973	463	1	-
VC_SVCT1_hals*	2538350905	xanthine permease XanP	2537585078	IMGVR_UViG_2537561711_000022	vOTU_00220528	r__Duplodnaviria; k__Heunggongvirae; p__Uroviricota; c__Caudoviricetes; ; ; ;	Low	19.22	d__Bacteria; p__Proteobacteria; c__Gammaproteobacteria; o__Enterobacterales; f__Enterobacteriaceae; g__Escherichia; s__Escherichia coli	2537561711	Escherichia coli 97.0010	21	467	19	463	149.443	3.30643e-36	29.3501	463	1	-
VC_SVCT2_hsa	2538350905	xanthine permease XanP	2537585078	IMGVR_UViG_2537561711_000022	vOTU_00220528	r__Duplodnaviria; k__Heunggongvirae; p__Uroviricota; c__Caudoviricetes; ; ; ;	Low	19.22	d__Bacteria; p__Proteobacteria; c__Gammaproteobacteria; o__Enterobacterales; f__Enterobacteriaceae; g__Escherichia; s__Escherichia coli	2537561711	Escherichia coli 97.0010	364	579	256	463	62.3882	1.54716e-06	27.3973	463	1	-
VC_SVCT1_hals*	2538362046	xanthine permease XanP	2537585847	IMGVR_UViG_2537561713_000011	vOTU_00220528	r__Duplodnaviria; k__Heunggongvirae; p__Uroviricota; c__Caudoviricetes; ; ; ;	Low	19.75	d__Bacteria; p__Proteobacteria; c__Gammaproteobacteria; o__Enterobacterales; f__Enterobacteriaceae; g__Escherichia; s__Escherichia coli	2537561713	Escherichia coli 99.0672	21	467	19	463	149.443	3.30643e-36	29.3501	463	1	-
VC_SVCT2_hsa	2538362046	xanthine permease XanP	2537585847	IMGVR_UViG_2537561713_000011	vOTU_00220528	r__Duplodnaviria; k__Heunggongvirae; p__Uroviricota; c__Caudoviricetes; ; ; ;	Low	19.75	d__Bacteria; p__Proteobacteria; c__Gammaproteobacteria; o__Enterobacterales; f__Enterobacteriaceae; g__Escherichia; s__Escherichia coli	2537561713	Escherichia coli 99.0672	364	579	256	463	62.3882	1.54716e-06	27.3973	463	1	-
GSH_GPX1_eco*	2539131213	glutathione peroxidase	2537607890	IMGVR_UViG_2537561911_000009	vOTU_00223537	r__Duplodnaviria; k__Heunggongvirae; p__Uroviricota; c__Caudoviricetes; ; ; ;	Medium	78.93	d__Bacteria; p__Proteobacteria; c__Gammaproteobacteria; o__Burkholderiales; f__Neisseriaceae; g__Neisseria; s__Neisseria meningitidis	2537561911	Neisseria meningitidis 68094	10	170	8	168	140.969	2.9348e-39	43.7126	177	1	-
GSH_GPX1_eco*	2539133261	glutathione peroxidase	2537607912	IMGVR_UViG_2537561912_000008	vOTU_01658835	r__Duplodnaviria; k__Heunggongvirae; p__Uroviricota; c__Caudoviricetes; ; ; ;	High	100	d__Bacteria; p__Proteobacteria; c__Gammaproteobacteria; o__Burkholderiales; f__Neisseriaceae; g__Neisseria; s__Neisseria meningitidis	2537561912	Neisseria meningitidis 70012	10	170	8	168	140.969	2.9348e-39	43.7126	177	1	-
VC_SVCT1_hals*	2539526799	xanthine permease XanP	2537617857	IMGVR_UViG_2537562017_000017	vOTU_00220528	r__Duplodnaviria; k__Heunggongvirae; p__Uroviricota; c__Caudoviricetes; ; ; ;	Low	19.65	d__Bacteria; p__Proteobacteria; c__Gammaproteobacteria; o__Enterobacterales; f__Enterobacteriaceae; g__Escherichia; s__Escherichia coli	2537562017	Escherichia coli 178200	21	467	19	463	147.517	1.64695e-35	28.9308	463	1	-
VC_SVCT2_hsa	2539526799	xanthine permease XanP	2537617857	IMGVR_UViG_2537562017_000017	vOTU_00220528	r__Duplodnaviria; k__Heunggongvirae; p__Uroviricota; c__Caudoviricetes; ; ; ;	Low	19.65	d__Bacteria; p__Proteobacteria; c__Gammaproteobacteria; o__Enterobacterales; f__Enterobacteriaceae; g__Escherichia; s__Escherichia coli	2537562017	Escherichia coli 178200	364	579	256	463	62.7734	1.11962e-06	27.3973	463	1	-
GSH_GPX1_eco*	2540146678	glutathione peroxidase	2537633630	IMGVR_UViG_2537562197_000007	vOTU_00222405	r__Duplodnaviria; k__Heunggongvirae; p__Uroviricota; c__Caudoviricetes; ; ; ;	High	100	d__Bacteria; p__Proteobacteria; c__Gammaproteobacteria; o__Enterobacterales; f__Enterobacteriaceae; g__Escherichia; s__Escherichia coli	2537562197	Escherichia coli 11-02913	1	183	1	183	376.711	3.37704e-132	98.3607	183	1	-
GSH_GPX1_eco*	2540157800	glutathione peroxidase	2537633783	IMGVR_UViG_2537562202_000007	vOTU_01658835	r__Duplodnaviria; k__Heunggongvirae; p__Uroviricota; c__Caudoviricetes; ; ; ;	High	100	d__Bacteria; p__Proteobacteria; c__Gammaproteobacteria; o__Burkholderiales; f__Neisseriaceae; g__Neisseria; s__Neisseria meningitidis	2537562202	Neisseria meningitidis 96023	10	170	8	168	140.969	2.9348e-39	43.7126	177	1	-
GSH_GPX1_eco*	2540160112	glutathione peroxidase	2537633809	IMGVR_UViG_2537562203_000006	vOTU_01658835	r__Duplodnaviria; k__Heunggongvirae; p__Uroviricota; c__Caudoviricetes; ; ; ;	High	100	d__Bacteria; p__Proteobacteria; c__Gammaproteobacteria; o__Burkholderiales; f__Neisseriaceae; g__Neisseria; s__Neisseria meningitidis	2537562203	Neisseria meningitidis 63049	10	170	8	168	140.969	2.9348e-39	43.7126	177	1	-
VC_SVCT1_hals*	2540223262	xanthine permease XanP	2537635041	IMGVR_UViG_2537562218_000018	vOTU_00220528	r__Duplodnaviria; k__Heunggongvirae; p__Uroviricota; c__Caudoviricetes; ; ; ;	Low	18.08	d__Bacteria; p__Proteobacteria; c__Gammaproteobacteria; o__Enterobacterales; f__Enterobacteriaceae; g__Escherichia; s__Escherichia coli	2537562218	Escherichia coli P0298942.9	21	467	19	463	149.443	2.59792e-36	29.3501	463	1	-
VC_SVCT2_hsa	2540223262	xanthine permease XanP	2537635041	IMGVR_UViG_2537562218_000018	vOTU_00220528	r__Duplodnaviria; k__Heunggongvirae; p__Uroviricota; c__Caudoviricetes; ; ; ;	Low	18.08	d__Bacteria; p__Proteobacteria; c__Gammaproteobacteria; o__Enterobacterales; f__Enterobacteriaceae; g__Escherichia; s__Escherichia coli	2537562218	Escherichia coli P0298942.9	364	579	256	463	62.003	1.82663e-06	27.3973	463	1	-
CoenzymeQ10_COQ3_ebla*	2540472093	3-demethylubiquinone-9 3-methyltransferase	2540346281	IMGVR_UViG_2540341041_000002	vOTU_00223340	r__Duplodnaviria; k__Heunggongvirae; p__Uroviricota; c__Caudoviricetes; ; ; ;	Low	4.73	d__Bacteria; p__Proteobacteria; c__Gammaproteobacteria; o__Enterobacterales; f__Alteromonadaceae; g__Pseudoalteromonas; s__Pseudoalteromonas sp001974855	2540341041	Pseudoalteromonas sp. BSi20311	14	246	5	229	153.295	3.0756e-42	36.5957	236	1	-
Polyphenols_F3'H_vvi	2541336843	hypothetical protein	2541070721	IMGVR_UViG_2541046981_000014	vOTU_00269192	r__Duplodnaviria; k__Heunggongvirae; p__Uroviricota; c__Caudoviricetes; ; ; ;	Low	26.84	d__Bacteria; p__Actinobacteriota; c__Actinomycetia; o__Streptomycetales; f__Streptomycetaceae; g__Streptomyces; s__Streptomyces turgidiscabies	2541046981	Streptomyces turgidiscabies Car8	267	465	208	370	61.2326	2.23297e-06	28.6432	410	2	-
GSH_GPX1_eco*	2542115311	glutathione peroxidase	2541094128	IMGVR_UViG_2541047176_000006	vOTU_00223537	r__Duplodnaviria; k__Heunggongvirae; p__Uroviricota; c__Caudoviricetes; ; ; ;	Medium	79.26	d__Bacteria; p__Proteobacteria; c__Gammaproteobacteria; o__Burkholderiales; f__Neisseriaceae; g__Neisseria; s__Neisseria meningitidis	2541047176	Neisseria meningitidis 69176	10	170	8	168	140.969	2.9348e-39	43.7126	177	1	-
GSH_GPX1_eco*	2542117482	glutathione peroxidase	2541094284	IMGVR_UViG_2541047177_000008	vOTU_00223537	r__Duplodnaviria; k__Heunggongvirae; p__Uroviricota; c__Caudoviricetes; ; ; ;	Medium	82.58	d__Bacteria; p__Proteobacteria; c__Gammaproteobacteria; o__Burkholderiales; f__Neisseriaceae; g__Neisseria; s__Neisseria meningitidis	2541047177	Neisseria meningitidis 69155	10	170	8	168	140.969	2.9348e-39	43.7126	177	1	-
GSH_GPX1_eco*	2542121741	glutathione peroxidase	2541094554	IMGVR_UViG_2541047179_000009	vOTU_00223537	r__Duplodnaviria; k__Heunggongvirae; p__Uroviricota; c__Caudoviricetes; ; ; ;	Medium	79.36	d__Bacteria; p__Proteobacteria; c__Gammaproteobacteria; o__Burkholderiales; f__Neisseriaceae; g__Neisseria; s__Neisseria meningitidis	2541047179	Neisseria meningitidis 2000080	10	170	8	168	140.969	2.9348e-39	43.7126	177	1	-
GSH_GPX1_eco*	2542123995	glutathione peroxidase	2541094694	IMGVR_UViG_2541047180_000002	vOTU_00223537	r__Duplodnaviria; k__Heunggongvirae; p__Uroviricota; c__Caudoviricetes; ; ; ;	Medium	73.8	d__Bacteria; p__Proteobacteria; c__Gammaproteobacteria; o__Burkholderiales; f__Neisseriaceae; g__Neisseria; s__Neisseria meningitidis	2541047180	Neisseria meningitidis 96060	10	170	8	168	140.969	2.9348e-39	43.7126	177	1	-
GSH_GPX1_eco*	2542126106	glutathione peroxidase	2541094815	IMGVR_UViG_2541047181_000004	vOTU_00223537	r__Duplodnaviria; k__Heunggongvirae; p__Uroviricota; c__Caudoviricetes; ; ; ;	Medium	74.8	d__Bacteria; p__Proteobacteria; c__Gammaproteobacteria; o__Burkholderiales; f__Neisseriaceae; g__Neisseria; s__Neisseria meningitidis	2541047181	Neisseria meningitidis 94018	10	170	8	168	140.969	2.9348e-39	43.7126	177	1	-
GSH_GPX1_eco*	2542128299	glutathione peroxidase	2541094950	IMGVR_UViG_2541047182_000009	vOTU_00223537	r__Duplodnaviria; k__Heunggongvirae; p__Uroviricota; c__Caudoviricetes; ; ; ;	Medium	78.57	d__Bacteria; p__Proteobacteria; c__Gammaproteobacteria; o__Burkholderiales; f__Neisseriaceae; g__Neisseria; s__Neisseria meningitidis	2541047182	Neisseria meningitidis 75689	10	170	8	168	140.969	2.9348e-39	43.7126	177	1	-
GSH_GPX1_eco*	2542130393	glutathione peroxidase	2541095074	IMGVR_UViG_2541047183_000010	vOTU_00223537	r__Duplodnaviria; k__Heunggongvirae; p__Uroviricota; c__Caudoviricetes; ; ; ;	Medium	78.56	d__Bacteria; p__Proteobacteria; c__Gammaproteobacteria; o__Burkholderiales; f__Neisseriaceae; g__Neisseria; s__Neisseria meningitidis	2541047183	Neisseria meningitidis 75643	10	170	8	168	140.969	2.9348e-39	43.7126	177	1	-
GSH_GPX1_eco*	2542132565	glutathione peroxidase	2541095221	IMGVR_UViG_2541047184_000007	vOTU_00223537	r__Duplodnaviria; k__Heunggongvirae; p__Uroviricota; c__Caudoviricetes; ; ; ;	Medium	78.45	d__Bacteria; p__Proteobacteria; c__Gammaproteobacteria; o__Burkholderiales; f__Neisseriaceae; g__Neisseria; s__Neisseria meningitidis	2541047184	Neisseria meningitidis 70082	10	170	8	168	140.969	2.9348e-39	43.7126	177	1	-
GSH_GPX1_eco*	2542134814	glutathione peroxidase	2541095369	IMGVR_UViG_2541047185_000006	vOTU_00223537	r__Duplodnaviria; k__Heunggongvirae; p__Uroviricota; c__Caudoviricetes; ; ; ;	Medium	82.94	d__Bacteria; p__Proteobacteria; c__Gammaproteobacteria; o__Burkholderiales; f__Neisseriaceae; g__Neisseria; s__Neisseria meningitidis	2541047185	Neisseria meningitidis 61106	10	170	8	168	140.969	2.9348e-39	43.7126	177	1	-
GSH_GPX1_eco*	2542137323	glutathione peroxidase	2541095525	IMGVR_UViG_2541047186_000006	vOTU_00223537	r__Duplodnaviria; k__Heunggongvirae; p__Uroviricota; c__Caudoviricetes; ; ; ;	Medium	82.62	d__Bacteria; p__Proteobacteria; c__Gammaproteobacteria; o__Burkholderiales; f__Neisseriaceae; g__Neisseria; s__Neisseria meningitidis	2541047186	Neisseria meningitidis 69100	10	170	8	168	140.969	2.9348e-39	43.7126	177	1	-
GSH_GPX1_eco*	2542139256	glutathione peroxidase	2541095639	IMGVR_UViG_2541047187_000006	vOTU_00223537	r__Duplodnaviria; k__Heunggongvirae; p__Uroviricota; c__Caudoviricetes; ; ; ;	Medium	73.92	d__Bacteria; p__Proteobacteria; c__Gammaproteobacteria; o__Burkholderiales; f__Neisseriaceae; g__Neisseria; s__Neisseria meningitidis	2541047187	Neisseria meningitidis 63023	10	170	8	168	140.969	2.9348e-39	43.7126	177	1	-
GSH_GPX1_eco*	2542141421	glutathione peroxidase	2541095768	IMGVR_UViG_2541047188_000003	vOTU_00223537	r__Duplodnaviria; k__Heunggongvirae; p__Uroviricota; c__Caudoviricetes; ; ; ;	Medium	78.33	d__Bacteria; p__Proteobacteria; c__Gammaproteobacteria; o__Burkholderiales; f__Neisseriaceae; g__Neisseria; s__Neisseria meningitidis	2541047188	Neisseria meningitidis 97027	10	170	8	168	140.969	2.9348e-39	43.7126	177	1	-
GSH_GPX1_eco*	2542145669	glutathione peroxidase	2541096042	IMGVR_UViG_2541047190_000004	vOTU_00223537	r__Duplodnaviria; k__Heunggongvirae; p__Uroviricota; c__Caudoviricetes; ; ; ;	Medium	75.14	d__Bacteria; p__Proteobacteria; c__Gammaproteobacteria; o__Burkholderiales; f__Neisseriaceae; g__Neisseria; s__Neisseria meningitidis	2541047190	Neisseria meningitidis 64182	10	170	8	168	140.969	2.9348e-39	43.7126	177	1	-
GSH_GPX1_eco*	2542147876	glutathione peroxidase	2541096178	IMGVR_UViG_2541047191_000003	vOTU_00223537	r__Duplodnaviria; k__Heunggongvirae; p__Uroviricota; c__Caudoviricetes; ; ; ;	Medium	74.7	d__Bacteria; p__Proteobacteria; c__Gammaproteobacteria; o__Burkholderiales; f__Neisseriaceae; g__Neisseria; s__Neisseria meningitidis	2541047191	Neisseria meningitidis 96024	10	170	8	168	140.969	2.9348e-39	43.7126	177	1	-
GSH_GPX1_eco*	2542150046	glutathione peroxidase	2541096319	IMGVR_UViG_2541047192_000010	vOTU_00223537	r__Duplodnaviria; k__Heunggongvirae; p__Uroviricota; c__Caudoviricetes; ; ; ;	Medium	78.48	d__Bacteria; p__Proteobacteria; c__Gammaproteobacteria; o__Burkholderiales; f__Neisseriaceae; g__Neisseria; s__Neisseria meningitidis	2541047192	Neisseria meningitidis 97008	10	170	8	168	140.969	2.9348e-39	43.7126	177	1	-
GSH_GPX1_eco*	2542152207	glutathione peroxidase	2541096451	IMGVR_UViG_2541047193_000009	vOTU_00223537	r__Duplodnaviria; k__Heunggongvirae; p__Uroviricota; c__Caudoviricetes; ; ; ;	Medium	79.34	d__Bacteria; p__Proteobacteria; c__Gammaproteobacteria; o__Burkholderiales; f__Neisseriaceae; g__Neisseria; s__Neisseria meningitidis	2541047193	Neisseria meningitidis 2004085	10	170	8	168	140.969	2.9348e-39	43.7126	177	1	-
GSH_GPX1_eco*	2542154339	glutathione peroxidase	2541096589	IMGVR_UViG_2541047194_000009	vOTU_00223537	r__Duplodnaviria; k__Heunggongvirae; p__Uroviricota; c__Caudoviricetes; ; ; ;	Medium	79.41	d__Bacteria; p__Proteobacteria; c__Gammaproteobacteria; o__Burkholderiales; f__Neisseriaceae; g__Neisseria; s__Neisseria meningitidis	2541047194	Neisseria meningitidis 98005	10	170	8	168	140.969	2.9348e-39	43.7126	177	1	-
GSH_GPX1_eco*	2542156489	glutathione peroxidase	2541096726	IMGVR_UViG_2541047195_000012	vOTU_00223537	r__Duplodnaviria; k__Heunggongvirae; p__Uroviricota; c__Caudoviricetes; ; ; ;	Medium	79.31	d__Bacteria; p__Proteobacteria; c__Gammaproteobacteria; o__Burkholderiales; f__Neisseriaceae; g__Neisseria; s__Neisseria meningitidis	2541047195	Neisseria meningitidis 2000063	10	170	8	168	140.969	2.9348e-39	43.7126	177	1	-
GSH_GPX1_eco*	2542158670	glutathione peroxidase	2541096864	IMGVR_UViG_2541047196_000010	vOTU_00223537	r__Duplodnaviria; k__Heunggongvirae; p__Uroviricota; c__Caudoviricetes; ; ; ;	Medium	78.5	d__Bacteria; p__Proteobacteria; c__Gammaproteobacteria; o__Burkholderiales; f__Neisseriaceae; g__Neisseria; s__Neisseria meningitidis	2541047196	Neisseria meningitidis 2003022	10	170	8	168	140.969	2.9348e-39	43.7126	177	1	-
GSH_GPX1_eco*	2542160790	glutathione peroxidase	2541097003	IMGVR_UViG_2541047197_000010	vOTU_00223537	r__Duplodnaviria; k__Heunggongvirae; p__Uroviricota; c__Caudoviricetes; ; ; ;	Medium	79.29	d__Bacteria; p__Proteobacteria; c__Gammaproteobacteria; o__Burkholderiales; f__Neisseriaceae; g__Neisseria; s__Neisseria meningitidis	2541047197	Neisseria meningitidis 2002007	10	170	8	168	140.969	2.9348e-39	43.7126	177	1	-
GSH_GPX1_eco*	2542163020	glutathione peroxidase	2541097152	IMGVR_UViG_2541047198_000004	vOTU_00223537	r__Duplodnaviria; k__Heunggongvirae; p__Uroviricota; c__Caudoviricetes; ; ; ;	Medium	74.71	d__Bacteria; p__Proteobacteria; c__Gammaproteobacteria; o__Burkholderiales; f__Neisseriaceae; g__Neisseria; s__Neisseria meningitidis	2541047198	Neisseria meningitidis NM604	10	170	8	168	140.969	2.9348e-39	43.7126	177	1	-
GSH_GPX1_eco*	2542165167	glutathione peroxidase	2541097293	IMGVR_UViG_2541047199_000006	vOTU_00223537	r__Duplodnaviria; k__Heunggongvirae; p__Uroviricota; c__Caudoviricetes; ; ; ;	Medium	73.9	d__Bacteria; p__Proteobacteria; c__Gammaproteobacteria; o__Burkholderiales; f__Neisseriaceae; g__Neisseria; s__Neisseria meningitidis	2541047199	Neisseria meningitidis NM607	10	170	8	168	140.969	2.9348e-39	43.7126	177	1	-
GSH_GPX1_eco*	2542167291	glutathione peroxidase	2541097434	IMGVR_UViG_2541047200_000006	vOTU_00223537	r__Duplodnaviria; k__Heunggongvirae; p__Uroviricota; c__Caudoviricetes; ; ; ;	Medium	73.91	d__Bacteria; p__Proteobacteria; c__Gammaproteobacteria; o__Burkholderiales; f__Neisseriaceae; g__Neisseria; s__Neisseria meningitidis	2541047200	Neisseria meningitidis NM606	10	170	8	168	140.969	2.9348e-39	43.7126	177	1	-
VC_SVCT1_hals*	2542237523	xanthine permease XanP	2541101924	IMGVR_UViG_2541047233_000003	vOTU_08533131	r__Duplodnaviria; k__Heunggongvirae; p__Uroviricota; c__Caudoviricetes; ; ; ;	Low	28.7	d__Bacteria; p__Proteobacteria; c__Gammaproteobacteria; o__Burkholderiales; f__Neisseriaceae; g__Neisseria; s__Neisseria meningitidis	2541047233	Neisseria meningitidis NM134	24	476	14	459	137.502	5.4211e-32	30.7851	463	1	-
CoenzymeQ10_COQ3_ebla*	2548185759	3-demethylubiquinone-9 3-methyltransferase	2547218733	IMGVR_UViG_2547132296_000002	vOTU_00225081	r__Duplodnaviria; k__Heunggongvirae; p__Uroviricota; c__Caudoviricetes; ; ; ;	Low	4.82	d__Bacteria; p__Proteobacteria; c__Gammaproteobacteria; o__Enterobacterales; f__Enterobacteriaceae; g__Enterobacter; s__Enterobacter mori	2547132296	Enterobacter mori LMG 25706	13	246	9	234	148.673	1.76817e-40	34.8936	242	1	-
VC_SVCT1_hals*	2550414399	xanthine permease XanP	2549001414	IMGVR_UViG_2548876939_000007	vOTU_00220528	r__Duplodnaviria; k__Heunggongvirae; p__Uroviricota; c__Caudoviricetes; ; ; ;	Low	19.25	d__Bacteria; p__Proteobacteria; c__Gammaproteobacteria; o__Enterobacterales; f__Enterobacteriaceae; g__Escherichia; s__Escherichia coli	2548876939	Escherichia coli C343_08	21	467	19	463	149.443	3.30643e-36	29.3501	463	1	-
VC_SVCT2_hsa	2550414399	xanthine permease XanP	2549001414	IMGVR_UViG_2548876939_000007	vOTU_00220528	r__Duplodnaviria; k__Heunggongvirae; p__Uroviricota; c__Caudoviricetes; ; ; ;	Low	19.25	d__Bacteria; p__Proteobacteria; c__Gammaproteobacteria; o__Enterobacterales; f__Enterobacteriaceae; g__Escherichia; s__Escherichia coli	2548876939	Escherichia coli C343_08	364	579	256	463	62.3882	1.54716e-06	27.3973	463	1	-
VC_SVCT1_hals*	2550430220	xanthine permease XanP	2549002628	IMGVR_UViG_2548876942_000015	vOTU_00220528	r__Duplodnaviria; k__Heunggongvirae; p__Uroviricota; c__Caudoviricetes; ; ; ;	Low	18.53	d__Bacteria; p__Proteobacteria; c__Gammaproteobacteria; o__Enterobacterales; f__Enterobacteriaceae; g__Escherichia; s__Escherichia coli	2548876942	Escherichia coli C488_07	21	467	19	463	149.443	3.30643e-36	29.3501	463	1	-
VC_SVCT2_hsa	2550430220	xanthine permease XanP	2549002628	IMGVR_UViG_2548876942_000015	vOTU_00220528	r__Duplodnaviria; k__Heunggongvirae; p__Uroviricota; c__Caudoviricetes; ; ; ;	Low	18.53	d__Bacteria; p__Proteobacteria; c__Gammaproteobacteria; o__Enterobacterales; f__Enterobacteriaceae; g__Escherichia; s__Escherichia coli	2548876942	Escherichia coli C488_07	364	579	256	463	62.3882	1.54716e-06	27.3973	463	1	-
Anticancer_MLH1_hsa	2552058217	DNA mismatch repair protein MutL	2551351980	IMGVR_UViG_2551306158_000007	vOTU_00227202	r__Duplodnaviria; k__Heunggongvirae; p__Uroviricota; c__Caudoviricetes; ; ; ;	High	100	d__Bacteria; p__Firmicutes; c__Bacilli; o__Lactobacillales; f__Streptococcaceae; g__Streptococcus; s__Streptococcus pyogenes	2551306158	Streptococcus pyogenes 06BA18369	8	334	4	326	192.2	1.70968e-48	35.1906	660	1	-
Anticancer_PMS2_hsa	2552058217	DNA mismatch repair protein MutL	2551351980	IMGVR_UViG_2551306158_000007	vOTU_00227202	r__Duplodnaviria; k__Heunggongvirae; p__Uroviricota; c__Caudoviricetes; ; ; ;	High	100	d__Bacteria; p__Firmicutes; c__Bacilli; o__Lactobacillales; f__Streptococcaceae; g__Streptococcus; s__Streptococcus pyogenes	2551306158	Streptococcus pyogenes 06BA18369	24	359	13	322	136.732	1.23506e-29	28.4483	660	1	-
CoenzymeQ10_COQ3_ebla*	2553253090	Methyltransferase domain-containing protein	2551414035	IMGVR_UViG_2551306485_000003	vOTU_02622263	r__Duplodnaviria; k__Heunggongvirae; p__Uroviricota; c__Caudoviricetes; ; ; ;	Low	5.65	d__Bacteria; p__Firmicutes; c__Bacilli; o__Bacillales; f__Bacillaceae_G; g__Bacillus_A; s__Bacillus_A thuringiensis_S	2551306485	Bacillus thuringiensis DAR 81934	58	224	26	181	62.7734	3.8849e-08	26.0355	229	1	-
CoenzymeQ10_COQ3_ebla*	2553470526	3-demethylubiquinone-9 3-methyltransferase	2551425978	IMGVR_UViG_2551306537_000005	vOTU_00226514	r__Duplodnaviria; k__Heunggongvirae; p__Uroviricota; c__Caudoviricetes; ; ; ;	Low	5.4	d__Bacteria; p__Proteobacteria; c__Gammaproteobacteria; o__Enterobacterales; f__Enterobacteriaceae; g__Enterobacter; s__Enterobacter mori	2551306537	Enterobacter sp. B509	13	246	9	234	149.443	1.05525e-40	34.8936	242	1	-
CoenzymeQ10_COQ2_hsa	2553562647	4-hydroxybenzoate polyprenyltransferase	2551437810	IMGVR_UViG_2551306564_000003	vOTU_00226571	r__Duplodnaviria; k__Heunggongvirae; p__Uroviricota; c__Caudoviricetes; ; ; ;	Medium	87.56	d__Bacteria; p__Proteobacteria; c__Gammaproteobacteria; o__Enterobacterales; f__Enterobacteriaceae; g__Kosakonia; s__Kosakonia cowanii	2551306564	Klebsiella cf. planticola B43	121	402	26	304	187.578	1.25498e-52	36.2676	304	1	-
Anticancer_MLH1_hsa	2555636558	DNA mismatch repair protein MutL	2554308845	IMGVR_UViG_2554235324_000002	vOTU_05051389	r__Duplodnaviria; k__Heunggongvirae; p__Uroviricota; c__Caudoviricetes; ; ; ;	High	100	d__Bacteria; p__Firmicutes; c__Bacilli; o__Lactobacillales; f__Streptococcaceae; g__Streptococcus; s__Streptococcus anginosus	2554235324	Streptococcus anginosus C238	8	334	4	326	196.052	7.08043e-50	36.4179	648	2	-
Anticancer_PMS2_hsa	2555636558	DNA mismatch repair protein MutL	2554308845	IMGVR_UViG_2554235324_000002	vOTU_05051389	r__Duplodnaviria; k__Heunggongvirae; p__Uroviricota; c__Caudoviricetes; ; ; ;	High	100	d__Bacteria; p__Firmicutes; c__Bacilli; o__Lactobacillales; f__Streptococcaceae; g__Streptococcus; s__Streptococcus anginosus	2554235324	Streptococcus anginosus C238	24	359	13	322	147.132	5.23512e-33	29.7935	648	2	-
Anticancer_PMS2_hsa	2555636558	DNA mismatch repair protein MutL	2554308845	IMGVR_UViG_2554235324_000002	vOTU_05051389	r__Duplodnaviria; k__Heunggongvirae; p__Uroviricota; c__Caudoviricetes; ; ; ;	High	100	d__Bacteria; p__Firmicutes; c__Bacilli; o__Lactobacillales; f__Streptococcaceae; g__Streptococcus; s__Streptococcus anginosus	2554235324	Streptococcus anginosus C238	660	850	433	620	62.3882	3.35234e-06	24.2424	648	2	-
VC_GULO_vcy*	2555670792	FAD/FMN-containing dehydrogenase	2554308869	IMGVR_UViG_2554235341_000003	vOTU_08514345	r__Duplodnaviria; k__Heunggongvirae; p__Uroviricota; c__Caudoviricetes; ; ; ;	High	100	d__Bacteria; p__Proteobacteria; c__Gammaproteobacteria; o__Pseudomonadales; f__Pseudomonadaceae; g__Pseudomonas_E; s__Pseudomonas_E protegens	2554235341	Pseudomonas protegens CHA0	34	207	140	331	62.3882	1.48197e-06	26.1307	650	3	-
Anticancer_MLH1_hsa	2556022218	DNA mismatch repair protein MutL	2554309023	IMGVR_UViG_2554235452_000001	vOTU_05051389	r__Duplodnaviria; k__Heunggongvirae; p__Uroviricota; c__Caudoviricetes; ; ; ;	High	100	d__Bacteria; p__Firmicutes; c__Bacilli; o__Lactobacillales; f__Streptococcaceae; g__Streptococcus; s__Streptococcus anginosus	2554235452	Streptococcus anginosus whileyi MAS624	8	334	44	366	196.438	9.18767e-50	36.4179	688	2	-
Anticancer_PMS2_hsa	2556022218	DNA mismatch repair protein MutL	2554309023	IMGVR_UViG_2554235452_000001	vOTU_05051389	r__Duplodnaviria; k__Heunggongvirae; p__Uroviricota; c__Caudoviricetes; ; ; ;	High	100	d__Bacteria; p__Firmicutes; c__Bacilli; o__Lactobacillales; f__Streptococcaceae; g__Streptococcus; s__Streptococcus anginosus	2554235452	Streptococcus anginosus whileyi MAS624	24	359	53	362	147.132	6.93092e-33	29.7935	688	2	-
Anticancer_PMS2_hsa	2556022218	DNA mismatch repair protein MutL	2554309023	IMGVR_UViG_2554235452_000001	vOTU_05051389	r__Duplodnaviria; k__Heunggongvirae; p__Uroviricota; c__Caudoviricetes; ; ; ;	High	100	d__Bacteria; p__Firmicutes; c__Bacilli; o__Lactobacillales; f__Streptococcaceae; g__Streptococcus; s__Streptococcus anginosus	2554235452	Streptococcus anginosus whileyi MAS624	660	850	473	660	62.003	4.5695e-06	24.2424	688	2	-
Anticancer_MLH1_hsa	2558579681	DNA mismatch repair protein MutL	2558315320	IMGVR_UViG_2558309072_000002	vOTU_08563993	r__Duplodnaviria; k__Heunggongvirae; p__Uroviricota; c__Caudoviricetes; ; ; ;	High	100	d__Bacteria; p__Firmicutes; c__Bacilli; o__Lactobacillales; f__Streptococcaceae; g__Streptococcus; s__Streptococcus dysgalactiae	2558309072	Streptococcus dysgalactiae equisimilis 167	8	334	17	339	191.045	5.25626e-48	35.2071	673	2	-
Anticancer_PMS2_hsa	2558579681	DNA mismatch repair protein MutL	2558315320	IMGVR_UViG_2558309072_000002	vOTU_08563993	r__Duplodnaviria; k__Heunggongvirae; p__Uroviricota; c__Caudoviricetes; ; ; ;	High	100	d__Bacteria; p__Firmicutes; c__Bacilli; o__Lactobacillales; f__Streptococcaceae; g__Streptococcus; s__Streptococcus dysgalactiae	2558309072	Streptococcus dysgalactiae equisimilis 167	2	359	4	335	132.109	4.3724e-28	28.2548	673	2	-
Anticancer_MLH1_hsa	2559120049	DNA mismatch repair protein MutL	2558865791	IMGVR_UViG_2558860192_000004	vOTU_05051389	r__Duplodnaviria; k__Heunggongvirae; p__Uroviricota; c__Caudoviricetes; ; ; ;	High	100	d__Bacteria; p__Firmicutes; c__Bacilli; o__Lactobacillales; f__Streptococcaceae; g__Streptococcus; s__Streptococcus anginosus	2558860192	Streptococcus anginosus CCUG 39159	8	334	44	366	196.438	9.92803e-50	36.4179	688	1	-
Anticancer_PMS2_hsa	2559120049	DNA mismatch repair protein MutL	2558865791	IMGVR_UViG_2558860192_000004	vOTU_05051389	r__Duplodnaviria; k__Heunggongvirae; p__Uroviricota; c__Caudoviricetes; ; ; ;	High	100	d__Bacteria; p__Firmicutes; c__Bacilli; o__Lactobacillales; f__Streptococcaceae; g__Streptococcus; s__Streptococcus anginosus	2558860192	Streptococcus anginosus CCUG 39159	24	359	53	362	146.747	7.85832e-33	29.7935	688	1	-
Anticancer_PMS2_hsa	2559120049	DNA mismatch repair protein MutL	2558865791	IMGVR_UViG_2558860192_000004	vOTU_05051389	r__Duplodnaviria; k__Heunggongvirae; p__Uroviricota; c__Caudoviricetes; ; ; ;	High	100	d__Bacteria; p__Firmicutes; c__Bacilli; o__Lactobacillales; f__Streptococcaceae; g__Streptococcus; s__Streptococcus anginosus	2558860192	Streptococcus anginosus CCUG 39159	660	850	473	660	62.003	4.64849e-06	24.2424	688	1	-
Anticancer_MLH1_hsa	2559664854	DNA mismatch repair protein MutL	2558885901	IMGVR_UViG_2558860369_000007	vOTU_08516710	r__Duplodnaviria; k__Heunggongvirae; p__Uroviricota; c__Caudoviricetes; ; ; ;	High	100	d__Bacteria; p__Firmicutes; c__Bacilli; o__Lactobacillales; f__Streptococcaceae; g__Streptococcus; s__Streptococcus pyogenes	2558860369	Streptococcus pyogenes GA41046	8	334	17	339	192.586	1.55614e-48	35.1906	673	1	-
Anticancer_PMS2_hsa	2559664854	DNA mismatch repair protein MutL	2558885901	IMGVR_UViG_2558860369_000007	vOTU_08516710	r__Duplodnaviria; k__Heunggongvirae; p__Uroviricota; c__Caudoviricetes; ; ; ;	High	100	d__Bacteria; p__Firmicutes; c__Bacilli; o__Lactobacillales; f__Streptococcaceae; g__Streptococcus; s__Streptococcus pyogenes	2558860369	Streptococcus pyogenes GA41046	2	359	4	335	137.502	8.88263e-30	27.8378	673	1	-
Anticancer_MLH1_hsa	2559674817	DNA mismatch repair protein MutL	2558886810	IMGVR_UViG_2558860374_000007	vOTU_00220686	r__Duplodnaviria; k__Heunggongvirae; p__Uroviricota; c__Caudoviricetes; ; ; ;	High	100	d__Bacteria; p__Firmicutes; c__Bacilli; o__Lactobacillales; f__Streptococcaceae; g__Streptococcus; s__Streptococcus pyogenes	2558860374	Streptococcus pyogenes GA41208	8	334	17	339	192.2	1.94364e-48	35.1906	673	1	-
Anticancer_PMS2_hsa	2559674817	DNA mismatch repair protein MutL	2558886810	IMGVR_UViG_2558860374_000007	vOTU_00220686	r__Duplodnaviria; k__Heunggongvirae; p__Uroviricota; c__Caudoviricetes; ; ; ;	High	100	d__Bacteria; p__Firmicutes; c__Bacilli; o__Lactobacillales; f__Streptococcaceae; g__Streptococcus; s__Streptococcus pyogenes	2558860374	Streptococcus pyogenes GA41208	2	359	4	335	137.502	8.64821e-30	27.8378	673	1	-
Anticancer_MLH1_hsa	2559692661	DNA mismatch repair protein MutL	2558887212	IMGVR_UViG_2558860384_000001	vOTU_08516727	r__Duplodnaviria; k__Heunggongvirae; p__Uroviricota; c__Caudoviricetes; ; ; ;	High	100	d__Bacteria; p__Firmicutes; c__Bacilli; o__Lactobacillales; f__Streptococcaceae; g__Streptococcus; s__Streptococcus pyogenes	2558860384	Streptococcus pyogenes GA16797	8	334	4	326	192.586	1.45008e-48	35.1906	660	1	-
Anticancer_PMS2_hsa	2559692661	DNA mismatch repair protein MutL	2558887212	IMGVR_UViG_2558860384_000001	vOTU_08516727	r__Duplodnaviria; k__Heunggongvirae; p__Uroviricota; c__Caudoviricetes; ; ; ;	High	100	d__Bacteria; p__Firmicutes; c__Bacilli; o__Lactobacillales; f__Streptococcaceae; g__Streptococcus; s__Streptococcus pyogenes	2558860384	Streptococcus pyogenes GA16797	24	359	13	322	137.117	9.28022e-30	28.4483	660	1	-
GSH_GPX1_eco*	2560464312	glutathione peroxidase	2558896854	IMGVR_UViG_2558860633_000010	vOTU_00223537	r__Duplodnaviria; k__Heunggongvirae; p__Uroviricota; c__Caudoviricetes; ; ; ;	Medium	79.75	d__Bacteria; p__Proteobacteria; c__Gammaproteobacteria; o__Burkholderiales; f__Neisseriaceae; g__Neisseria; s__Neisseria meningitidis	2558860633	Neisseria meningitidis 97018	10	170	8	168	140.969	2.9348e-39	43.7126	177	1	-
GSH_GPX1_eco*	2566469895	glutathione peroxidase	2565980727	IMGVR_UViG_2565956627_000013	vOTU_08531379	r__Duplodnaviria; k__Heunggongvirae; p__Uroviricota; c__Caudoviricetes; ; ; ;	Low	21.28	d__Bacteria; p__Proteobacteria; c__Gammaproteobacteria; o__Enterobacterales; f__Enterobacteriaceae; g__Escherichia; s__Escherichia coli	2565956627	Escherichia coli 907889	1	183	1	183	371.703	3.00504e-130	97.2678	183	1	-
GSH_GPX1_eco*	2578451127	glutathione peroxidase	2576889509	IMGVR_UViG_2576861469_000005	vOTU_01658835	r__Duplodnaviria; k__Heunggongvirae; p__Uroviricota; c__Caudoviricetes; ; ; ;	High	100	d__Bacteria; p__Proteobacteria; c__Gammaproteobacteria; o__Burkholderiales; f__Neisseriaceae; g__Neisseria; s__Neisseria meningitidis	2576861469	Neisseria meningitidis NMA510612	10	170	30	190	141.739	3.48668e-39	43.7126	199	5	-
Longevity_SIRT1_hsa	2579621413	NAD-dependent deacetylase	2576924347	IMGVR_UViG_2576861792_000001	vOTU_00218595	r__Duplodnaviria; k__Heunggongvirae; p__Uroviricota; c__Caudoviricetes; ; ; ;	High	100	d__Bacteria; p__Firmicutes; c__Bacilli; o__Bacillales; f__Bacillaceae_G; g__Bacillus_A; s__Bacillus_A thuringiensis_S	2576861792	Bacillus thuringiensis sv. israelensis	243	474	2	220	100.908	3.36894e-20	30	241	1	-
Anticancer_MLH1_hsa	2580567686	DNA mismatch repair protein MutL	2579801103	IMGVR_UViG_2579778689_000002	vOTU_08547060	r__Duplodnaviria; k__Heunggongvirae; p__Uroviricota; c__Caudoviricetes; ; ; ;	Low	29.47	d__Bacteria; p__Firmicutes; c__Bacilli; o__Lactobacillales; f__Streptococcaceae; g__Streptococcus; s__Streptococcus parauberis	2579778689	Streptococcus parauberis SK-417	8	379	18	377	192.971	1.0529e-48	33.4211	672	1	-
Anticancer_PMS2_hsa	2580567686	DNA mismatch repair protein MutL	2579801103	IMGVR_UViG_2579778689_000002	vOTU_08547060	r__Duplodnaviria; k__Heunggongvirae; p__Uroviricota; c__Caudoviricetes; ; ; ;	Low	29.47	d__Bacteria; p__Firmicutes; c__Bacilli; o__Lactobacillales; f__Streptococcaceae; g__Streptococcus; s__Streptococcus parauberis	2579778689	Streptococcus parauberis SK-417	2	359	5	336	138.272	3.95581e-30	26.8698	672	1	-
Anticancer_PMS2_hsa	2580567686	DNA mismatch repair protein MutL	2579801103	IMGVR_UViG_2579778689_000002	vOTU_08547060	r__Duplodnaviria; k__Heunggongvirae; p__Uroviricota; c__Caudoviricetes; ; ; ;	Low	29.47	d__Bacteria; p__Firmicutes; c__Bacilli; o__Lactobacillales; f__Streptococcaceae; g__Streptococcus; s__Streptococcus parauberis	2579778689	Streptococcus parauberis SK-417	605	850	405	644	61.6178	5.58646e-06	21.673	672	1	-
VB7_bioB_eco*	2582406082	biotin synthase	2579856745	IMGVR_UViG_2579779127_000003	vOTU_08529681	r__Duplodnaviria; k__Heunggongvirae; p__Uroviricota; c__Caudoviricetes; ; ; ;	Medium	51.58	d__Bacteria; p__Firmicutes; c__Bacilli; o__Bacillales; f__Bacillaceae; g__Bacillus; s__Bacillus safensis	2579779127	Bacillus safensis	12	317	31	332	161.77	2.9573e-43	32.2476	332	1	-
GSH_GPX1_eco*	2587072280	glutathione peroxidase	2585474549	IMGVR_UViG_2585427875_000003	vOTU_00231545	r__Duplodnaviria; k__Heunggongvirae; p__Uroviricota; c__Caudoviricetes; ; ; ;	Low	19.65	d__Bacteria; p__Firmicutes; c__Bacilli; o__Lactobacillales; f__Lactobacillaceae; g__Ligilactobacillus; s__Ligilactobacillus equi	2585427875	Ligilactobacillus equi JCM 10991	10	169	8	147	143.665	1.45306e-40	46.25	159	1	-
VB7_bioB_eco*	2587624843	biotin synthase	2585495611	IMGVR_UViG_2585428026_000003	vOTU_08518487	r__Duplodnaviria; k__Heunggongvirae; p__Uroviricota; c__Caudoviricetes; ; ; ;	Medium	57.44	d__Bacteria; p__Firmicutes; c__Bacilli; o__Bacillales; f__Bacillaceae; g__Bacillus; s__Bacillus safensis	2585428026	Bacillus safensis CFA06	12	317	30	331	176.792	4.41417e-49	32.2476	331	1	-
Polyphenols_UGT1A3_hsa	2596484159	ecdysteroid UDP-glucosyltransferase	2595727424	IMGVR_UViG_2595698442_000001	vOTU_08665006	; ; ; c__Naldaviricetes; o__Lefavirales; f__Baculoviridae; g__Betabaculovirus; s__Epinotia aporema granulovirus	High	100	;	2595698442	Epinotia aporema granulovirus	262	470	233	440	98.5969	2.38015e-18	27.907	447	1	-
Polyphenols_UGT2B15_hsa	2596484159	ecdysteroid UDP-glucosyltransferase	2595727424	IMGVR_UViG_2595698442_000001	vOTU_08665006	; ; ; c__Naldaviricetes; o__Lefavirales; f__Baculoviridae; g__Betabaculovirus; s__Epinotia aporema granulovirus	High	100	;	2595698442	Epinotia aporema granulovirus	5	472	2	440	112.464	4.28548e-23	24.375	447	1	-
VD_CYP2R1_hsa	2596488915	cytochrome P450	2595727481	IMGVR_UViG_2595698499_000001	vOTU_08671636	r__Varidnaviria; k__Bamfordvirae; p__Nucleocytoviricota; c__Megaviricetes; ; ; ;	High	100	;	2595698499	Pandoravirus dulcis	308	497	332	528	86.6557	2.33489e-14	30.5	535	1	-
VD_CYP27B1_hsa	2596488915	cytochrome P450	2595727481	IMGVR_UViG_2595698499_000001	vOTU_08671636	r__Varidnaviria; k__Bamfordvirae; p__Nucleocytoviricota; c__Megaviricetes; ; ; ;	High	100	;	2595698499	Pandoravirus dulcis	301	499	323	523	111.309	1.96777e-22	32.5359	535	1	-
VD_CYP24A1_hsa	2596488915	cytochrome P450	2595727481	IMGVR_UViG_2595698499_000001	vOTU_08671636	r__Varidnaviria; k__Bamfordvirae; p__Nucleocytoviricota; c__Megaviricetes; ; ; ;	High	100	;	2595698499	Pandoravirus dulcis	313	493	321	510	96.6709	1.20787e-17	28.7958	535	1	-
Polyphenols_F3'H_vvi	2596488915	cytochrome P450	2595727481	IMGVR_UViG_2595698499_000001	vOTU_08671636	r__Varidnaviria; k__Bamfordvirae; p__Nucleocytoviricota; c__Megaviricetes; ; ; ;	High	100	;	2595698499	Pandoravirus dulcis	229	467	242	502	88.5817	4.86027e-15	25.8427	535	1	-
Longevity_IGF1R_hsa	2596489583	ser/thr kinase	2595727481	IMGVR_UViG_2595698499_000001	vOTU_08671636	r__Varidnaviria; k__Bamfordvirae; p__Nucleocytoviricota; c__Megaviricetes; ; ; ;	High	100	;	2595698499	Pandoravirus dulcis	991	1266	1546	1802	131.724	5.89844e-27	31.1828	1826	1	-
Longevity_IGF1R_hsa	2596489583	ser/thr kinase	2595727481	IMGVR_UViG_2595698499_000001	vOTU_08671636	r__Varidnaviria; k__Bamfordvirae; p__Nucleocytoviricota; c__Megaviricetes; ; ; ;	High	100	;	2595698499	Pandoravirus dulcis	990	1273	859	1137	125.946	3.63923e-25	29.8658	1826	1	-
Longevity_IGF1R_hsa	2596489202	serine/threonine kinase	2595727481	IMGVR_UViG_2595698499_000001	vOTU_08671636	r__Varidnaviria; k__Bamfordvirae; p__Nucleocytoviricota; c__Megaviricetes; ; ; ;	High	100	;	2595698499	Pandoravirus dulcis	963	1266	1424	1709	132.88	2.3344e-27	30.1948	1721	1	-
Longevity_IGF1R_hsa	2596489202	serine/threonine kinase	2595727481	IMGVR_UViG_2595698499_000001	vOTU_08671636	r__Varidnaviria; k__Bamfordvirae; p__Nucleocytoviricota; c__Megaviricetes; ; ; ;	High	100	;	2595698499	Pandoravirus dulcis	991	1268	831	1108	111.309	9.58452e-21	28.5235	1721	1	-
Longevity_IGF1R_hsa	2596489177	serine/threonine kinase motif-containing	2595727481	IMGVR_UViG_2595698499_000001	vOTU_08671636	r__Varidnaviria; k__Bamfordvirae; p__Nucleocytoviricota; c__Megaviricetes; ; ; ;	High	100	;	2595698499	Pandoravirus dulcis	993	1268	972	1290	107.457	1.46037e-19	27.003	2059	1	-
Longevity_IGF1R_hsa	2596489177	serine/threonine kinase motif-containing	2595727481	IMGVR_UViG_2595698499_000001	vOTU_08671636	r__Varidnaviria; k__Bamfordvirae; p__Nucleocytoviricota; c__Megaviricetes; ; ; ;	High	100	;	2595698499	Pandoravirus dulcis	999	1273	1788	2049	83.1889	3.3567e-12	27.1429	2059	1	-
Longevity_IGF1R_hsa	2596489061	ser/thr kinase	2595727481	IMGVR_UViG_2595698499_000001	vOTU_08671636	r__Varidnaviria; k__Bamfordvirae; p__Nucleocytoviricota; c__Megaviricetes; ; ; ;	High	100	;	2595698499	Pandoravirus dulcis	991	1266	1443	1700	132.88	2.30979e-27	30.1075	1714	1	-
Longevity_IGF1R_hsa	2596489061	ser/thr kinase	2595727481	IMGVR_UViG_2595698499_000001	vOTU_08671636	r__Varidnaviria; k__Bamfordvirae; p__Nucleocytoviricota; c__Megaviricetes; ; ; ;	High	100	;	2595698499	Pandoravirus dulcis	991	1267	818	1085	127.102	1.49052e-25	30.1038	1714	1	-
Anticancer_CYP1A1_hsa	2596488915	cytochrome P450	2595727481	IMGVR_UViG_2595698499_000001	vOTU_08671636	r__Varidnaviria; k__Bamfordvirae; p__Nucleocytoviricota; c__Megaviricetes; ; ; ;	High	100	;	2595698499	Pandoravirus dulcis	13	481	8	503	76.6406	3.66656e-11	21.6061	535	1	-
VD_CYP27B1_hsa	2596490563	cytochrome p450	2595727482	IMGVR_UViG_2595698500_000001	vOTU_08671637	r__Varidnaviria; k__Bamfordvirae; p__Nucleocytoviricota; c__Megaviricetes; ; ; ;	High	100	;	2595698500	Pandoravirus salinus	330	482	324	488	88.1965	7.35815e-15	34.2857	521	1	-
Longevity_IGF1R_hsa	2596491246	serine/threonine kinase motif-containing	2595727482	IMGVR_UViG_2595698500_000001	vOTU_08671637	r__Varidnaviria; k__Bamfordvirae; p__Nucleocytoviricota; c__Megaviricetes; ; ; ;	High	100	;	2595698500	Pandoravirus salinus	993	1268	890	1211	99.7525	3.06141e-17	25.5882	1994	1	-
Longevity_IGF1R_hsa	2596491246	serine/threonine kinase motif-containing	2595727482	IMGVR_UViG_2595698500_000001	vOTU_08671637	r__Varidnaviria; k__Bamfordvirae; p__Nucleocytoviricota; c__Megaviricetes; ; ; ;	High	100	;	2595698500	Pandoravirus salinus	999	1268	1723	1979	78.9518	6.49769e-11	26.087	1994	1	-
Longevity_IGF1R_hsa	2596490946	serine/threonine kinase	2595727482	IMGVR_UViG_2595698500_000001	vOTU_08671637	r__Varidnaviria; k__Bamfordvirae; p__Nucleocytoviricota; c__Megaviricetes; ; ; ;	High	100	;	2595698500	Pandoravirus salinus	970	1266	1521	1799	106.301	2.99945e-19	26.2458	1812	1	-
Longevity_IGF1R_hsa	2596490946	serine/threonine kinase	2595727482	IMGVR_UViG_2595698500_000001	vOTU_08671637	r__Varidnaviria; k__Bamfordvirae; p__Nucleocytoviricota; c__Megaviricetes; ; ; ;	High	100	;	2595698500	Pandoravirus salinus	1050	1271	955	1183	93.5893	2.61938e-15	30.4527	1812	1	-
Longevity_IGF1R_hsa	2596490913	Ser/thr kinase	2595727482	IMGVR_UViG_2595698500_000001	vOTU_08671637	r__Varidnaviria; k__Bamfordvirae; p__Nucleocytoviricota; c__Megaviricetes; ; ; ;	High	100	;	2595698500	Pandoravirus salinus	934	1267	924	1232	128.642	4.46208e-26	28	1862	1	-
Longevity_IGF1R_hsa	2596490913	Ser/thr kinase	2595727482	IMGVR_UViG_2595698500_000001	vOTU_08671637	r__Varidnaviria; k__Bamfordvirae; p__Nucleocytoviricota; c__Megaviricetes; ; ; ;	High	100	;	2595698500	Pandoravirus salinus	991	1266	1591	1848	127.872	8.20677e-26	30.1075	1862	1	-
Polyphenols_UGT1A3_hsa	2596503950	egt	2595727635	IMGVR_UViG_2595698653_000001	vOTU_08665438	; ; ; c__Naldaviricetes; o__Lefavirales; f__Baculoviridae; g__Alphabaculovirus; s__Hemileuca species nucleopolyhedrovirus	High	100	;	2595698653	Hemileuca sp. nucleopolyhedrovirus	126	493	127	504	106.686	6.91225e-21	24.4094	525	1	-
Polyphenols_UGT2B15_hsa	2596503950	egt	2595727635	IMGVR_UViG_2595698653_000001	vOTU_08665438	; ; ; c__Naldaviricetes; o__Lefavirales; f__Baculoviridae; g__Alphabaculovirus; s__Hemileuca species nucleopolyhedrovirus	High	100	;	2595698653	Hemileuca sp. nucleopolyhedrovirus	2	495	8	504	146.747	1.35061e-34	26.5504	525	1	-
Polyphenols_UGT1A3_hsa	2596504090	egt	2595727636	IMGVR_UViG_2595698654_000001	vOTU_08665911	; ; ; c__Naldaviricetes; o__Lefavirales; f__Baculoviridae; g__Alphabaculovirus; s__Choristoneura murinana nucleopolyhedrovirus	High	97.59	;	2595698654	Choristoneura murinana nucleopolyhedrovirus	262	483	247	466	72.0182	1.01156e-09	27.2727	490	1	-
Polyphenols_UGT2B15_hsa	2596504090	egt	2595727636	IMGVR_UViG_2595698654_000001	vOTU_08665911	; ; ; c__Naldaviricetes; o__Lefavirales; f__Baculoviridae; g__Alphabaculovirus; s__Choristoneura murinana nucleopolyhedrovirus	High	97.59	;	2595698654	Choristoneura murinana nucleopolyhedrovirus	231	489	213	484	78.1814	1.00219e-11	25.4545	490	1	-
Polyphenols_UGT1A3_hsa	2596513555	egt protein	2595727771	IMGVR_UViG_2595698789_000001	vOTU_08665151	; ; ; c__Naldaviricetes; o__Lefavirales; f__Baculoviridae; g__Alphabaculovirus; s__Thysanoplusia orichalcea nucleopolyhedrovirus	High	100	;	2595698789	Thysanoplusia orichalcea nucleopolyhedrovirus	262	470	245	465	85.8853	4.11275e-14	29.2035	505	1	-
Polyphenols_UGT2B15_hsa	2596513555	egt protein	2595727771	IMGVR_UViG_2595698789_000001	vOTU_08665151	; ; ; c__Naldaviricetes; o__Lefavirales; f__Baculoviridae; g__Alphabaculovirus; s__Thysanoplusia orichalcea nucleopolyhedrovirus	High	100	;	2595698789	Thysanoplusia orichalcea nucleopolyhedrovirus	246	489	227	487	91.6633	5.41883e-16	28.7356	505	1	-
Polyphenols_UGT1A3_hsa	2596514137	egt	2595727782	IMGVR_UViG_2595698800_000001	vOTU_08665769	; ; ; c__Naldaviricetes; o__Lefavirales; f__Baculoviridae; g__Betabaculovirus; s__Clostera anastomosis granulovirus A	High	100	;	2595698800	Clostera anastomosis granulovirus	264	469	244	452	96.6709	1.10184e-17	26.5403	462	1	-
Polyphenols_UGT2B15_hsa	2596514137	egt	2595727782	IMGVR_UViG_2595698800_000001	vOTU_08665769	; ; ; c__Naldaviricetes; o__Lefavirales; f__Baculoviridae; g__Betabaculovirus; s__Clostera anastomosis granulovirus A	High	100	;	2595698800	Clostera anastomosis granulovirus	22	471	19	452	105.145	1.44236e-20	22.3656	462	1	-
Polyphenols_UGT1A3_hsa	2596517194	ecdysteroid UDP-glucosyltransferase	2595727832	IMGVR_UViG_2595698850_000001	vOTU_08664717	; ; ; c__Naldaviricetes; o__Lefavirales; f__Baculoviridae; g__Alphabaculovirus;	High	100	;	2595698850	Apocheima cinerarium nucleopolyhedrovirus	16	487	5	491	99.3673	1.63486e-18	20.1597	521	1	-
Polyphenols_UGT2B15_hsa	2596517194	ecdysteroid UDP-glucosyltransferase	2595727832	IMGVR_UViG_2595698850_000001	vOTU_08664717	; ; ; c__Naldaviricetes; o__Lefavirales; f__Baculoviridae; g__Alphabaculovirus;	High	100	;	2595698850	Apocheima cinerarium nucleopolyhedrovirus	28	489	23	491	146.362	1.77229e-34	26.4887	521	1	-
Polyphenols_UGT1A3_hsa	2596523875	ecdysteroid UDP-glucosyltransferase	2595727878	IMGVR_UViG_2595698896_000001	vOTU_08665436	; ; ; c__Naldaviricetes; o__Lefavirales; f__Baculoviridae; g__Alphabaculovirus; s__Choristoneura rosaceana nucleopolyhedrovirus	High	100	;	2595698896	Choristoneura rosaceana nucleopolyhedrovirus	262	483	248	467	76.2554	4.73127e-11	26.8398	491	1	-
Polyphenols_UGT2B15_hsa	2596523875	ecdysteroid UDP-glucosyltransferase	2595727878	IMGVR_UViG_2595698896_000001	vOTU_08665436	; ; ; c__Naldaviricetes; o__Lefavirales; f__Baculoviridae; g__Alphabaculovirus; s__Choristoneura rosaceana nucleopolyhedrovirus	High	100	;	2595698896	Choristoneura rosaceana nucleopolyhedrovirus	232	489	215	485	82.4185	4.81723e-13	26.2774	491	1	-
Longevity_IGF1R_hsa	2596525952	major capsid protein	2595727903	IMGVR_UViG_2595698921_000001	vOTU_08662659	r__Monodnaviria; k__Shotokuvirae; p__Cossaviricota; c__Papovaviricetes; o__Zurhausenvirales; f__Papillomaviridae; g__Gammapapillomavirus; s__Gammapapillomavirus 17	High	99.85	;	2595698921	Human papillomavirus type 144	987	1266	252699	252970	142.51	4.99973e-30	29.0657	291059	1	-
Longevity_IGF1R_hsa	2596525952	major capsid protein	2595727903	IMGVR_UViG_2595698921_000001	vOTU_08662659	r__Monodnaviria; k__Shotokuvirae; p__Cossaviricota; c__Papovaviricetes; o__Zurhausenvirales; f__Papillomaviridae; g__Gammapapillomavirus; s__Gammapapillomavirus 17	High	99.85	;	2595698921	Human papillomavirus type 144	992	1267	253274	253531	135.191	6.79413e-28	27.957	291059	1	-
Longevity_IGF1R_hsa	2596526726	Protein Tyrosine Kinase (PTK) family protein	2595727904	IMGVR_UViG_2595698922_000001	vOTU_08673429	r__Varidnaviria; k__Bamfordvirae; p__Nucleocytoviricota; c__Megaviricetes; o__Imitervirales; f__Mimiviridae; ;	High	98.05	;	2595698922	Moumouvirus	987	1266	731	1002	140.584	1.04321e-29	29.0657	1573	1	-
Longevity_IGF1R_hsa	2596526726	Protein Tyrosine Kinase (PTK) family protein	2595727904	IMGVR_UViG_2595698922_000001	vOTU_08673429	r__Varidnaviria; k__Bamfordvirae; p__Nucleocytoviricota; c__Megaviricetes; o__Imitervirales; f__Mimiviridae; ;	High	98.05	;	2595698922	Moumouvirus	992	1267	1306	1563	134.035	1.04389e-27	27.957	1573	1	-
Longevity_IGF1R_hsa	2598204633	Serine/threonine protein kinase	2597521020	IMGVR_UViG_2597490056_000001	vOTU_00225783	r__Varidnaviria; k__Bamfordvirae; p__Nucleocytoviricota; c__Megaviricetes; o__Imitervirales; f__Mimiviridae; g__Mimivirus;	High	100	;	2597490056	Megavirus chiliensis	988	1266	769	1037	125.946	3.36283e-25	28.125	1605	1	-
Longevity_IGF1R_hsa	2598204633	Serine/threonine protein kinase	2597521020	IMGVR_UViG_2597490056_000001	vOTU_00225783	r__Varidnaviria; k__Bamfordvirae; p__Nucleocytoviricota; c__Megaviricetes; o__Imitervirales; f__Mimiviridae; g__Mimivirus;	High	100	;	2597490056	Megavirus chiliensis	959	1263	1306	1593	123.25	2.32018e-24	28.5256	1605	1	-
Longevity_IGF1R_hsa	2598204479	serine/threonine protein kinase/phosphate ABC transporter substrate-binding protein, PhoT family (TC 3.A.1.7.1)	2597521020	IMGVR_UViG_2597490056_000001	vOTU_00225783	r__Varidnaviria; k__Bamfordvirae; p__Nucleocytoviricota; c__Megaviricetes; o__Imitervirales; f__Mimiviridae; g__Mimivirus;	High	100	;	2597490056	Megavirus chiliensis	990	1266	778	1045	133.265	1.82934e-27	29.1667	1623	1	-
Longevity_IGF1R_hsa	2598204479	serine/threonine protein kinase/phosphate ABC transporter substrate-binding protein, PhoT family (TC 3.A.1.7.1)	2597521020	IMGVR_UViG_2597490056_000001	vOTU_00225783	r__Varidnaviria; k__Bamfordvirae; p__Nucleocytoviricota; c__Megaviricetes; o__Imitervirales; f__Mimiviridae; g__Mimivirus;	High	100	;	2597490056	Megavirus chiliensis	980	1266	1346	1611	125.561	4.07553e-25	27.5862	1623	1	-
Anticancer_MLH1_hsa	2600534491	DNA mismatch repair protein MutL	2600268997	IMGVR_UViG_2600254986_000002	vOTU_08514420	r__Duplodnaviria; k__Heunggongvirae; p__Uroviricota; c__Caudoviricetes; ; ; ;	High	100	d__Bacteria; p__Firmicutes; c__Bacilli; o__Lactobacillales; f__Streptococcaceae; g__Streptococcus; s__Streptococcus pyogenes	2600254986	Streptococcus pyogenes AA216	8	334	4	326	192.586	1.49285e-48	35.1906	660	1	-
Anticancer_PMS2_hsa	2600534491	DNA mismatch repair protein MutL	2600268997	IMGVR_UViG_2600254986_000002	vOTU_08514420	r__Duplodnaviria; k__Heunggongvirae; p__Uroviricota; c__Caudoviricetes; ; ; ;	High	100	d__Bacteria; p__Firmicutes; c__Bacilli; o__Lactobacillales; f__Streptococcaceae; g__Streptococcus; s__Streptococcus pyogenes	2600254986	Streptococcus pyogenes AA216	24	359	13	322	137.117	9.79119e-30	28.4483	660	1	-
VC_SVCT1_hals*	2611999569	xanthine permease XanP	2609545590	IMGVR_UViG_2609460218_000014	vOTU_00233432	r__Duplodnaviria; k__Heunggongvirae; p__Uroviricota; c__Caudoviricetes; ; ; ;	Low	6.31	d__Bacteria; p__Proteobacteria; c__Gammaproteobacteria; o__Enterobacterales; f__Enterobacteriaceae; g__Escherichia; s__Escherichia coli	2609460218	Escherichia coli CS01	21	467	19	463	149.443	3.30643e-36	29.3501	463	1	-
VC_SVCT2_hsa	2611999569	xanthine permease XanP	2609545590	IMGVR_UViG_2609460218_000014	vOTU_00233432	r__Duplodnaviria; k__Heunggongvirae; p__Uroviricota; c__Caudoviricetes; ; ; ;	Low	6.31	d__Bacteria; p__Proteobacteria; c__Gammaproteobacteria; o__Enterobacterales; f__Enterobacteriaceae; g__Escherichia; s__Escherichia coli	2609460218	Escherichia coli CS01	364	579	256	463	62.3882	1.54716e-06	27.3973	463	1	-
VC_SVCT2_hsa	2616415581	uracil-xanthine permease	2615924186	IMGVR_UViG_2615840647_000003	vOTU_08521613	r__Duplodnaviria; k__Heunggongvirae; p__Uroviricota; c__Caudoviricetes; ; ; ;	High	97.43	d__Bacteria; p__Firmicutes; c__Bacilli; o__Bacillales; f__Bacillaceae; g__Bacillus; s__Bacillus velezensis	2615840647	Bacillus methylotrophicus JJ-D34	367	587	82	297	90.1225	3.93246e-16	29.0749	297	4	-
Anticancer_CYP2E1_hsa	2616627342	Cytochrome P450	2615929350	IMGVR_UViG_2615840721_000003	vOTU_08521657	r__Duplodnaviria; k__Heunggongvirae; p__Uroviricota; c__Caudoviricetes; ; ; ;	Low	14.45	d__Bacteria; p__Proteobacteria; c__Alphaproteobacteria; o__Rhodobacterales; f__Rhodobacteraceae; g__Gemmobacter; s__Gemmobacter aquatilis	2615840721	Gemmobacter aquatilis DSM 3857	114	446	92	414	59.6918	7.03741e-06	24.1888	457	2	-
Polyphenols_FLS_ath	2618013777	Isopenicillin N synthase	2617315886	IMGVR_UViG_2617270914_000002	vOTU_08544537	r__Duplodnaviria; k__Heunggongvirae; p__Uroviricota; c__Caudoviricetes; ; ; ;	Low	35.73	d__Bacteria; p__Proteobacteria; c__Alphaproteobacteria; o__Rhizobiales; f__Rhizobiaceae; g__Ensifer_A; s__Ensifer_A adhaerens_A	2617270914	Ensifer adhaerens RP12G	55	319	27	314	72.7886	7.58592e-11	23.9726	330	2	-
CoenzymeQ10_COQ3_ebla*	2619177391	3-demethylubiquinone-9 3-methyltransferase	2617355176	IMGVR_UViG_2617271226_000006	vOTU_00233976	r__Duplodnaviria; k__Heunggongvirae; p__Uroviricota; c__Caudoviricetes; ; ; ;	Low	8.78	d__Bacteria; p__Proteobacteria; c__Gammaproteobacteria; o__Enterobacterales; f__Enterobacteriaceae; g__Xenorhabdus; s__Xenorhabdus bovienii	2617271226	Xenorhabdus bovienii kraussei Quebec	12	246	22	248	152.14	1.17007e-41	35.865	254	1	-
CoenzymeQ10_COQ3_ebla*	2620832847	3-demethylubiquinone-9 3-methyltransferase	2619670862	IMGVR_UViG_2619619144_000004	vOTU_00234351	r__Duplodnaviria; k__Heunggongvirae; p__Uroviricota; c__Caudoviricetes; ; ; ;	Low	7.82	d__Bacteria; p__Proteobacteria; c__Gammaproteobacteria; o__Enterobacterales; f__Enterobacteriaceae; g__Enterobacter; s__Enterobacter hormaechei_A	2619619144	Enterobacter hormaechei ISC8	13	246	9	234	147.902	4.60328e-40	34.4681	242	1	-
GSH_GPX1_eco*	2624689565	glutathione peroxidase	2623649028	IMGVR_UViG_2623620501_000014	vOTU_08558877	r__Duplodnaviria; k__Heunggongvirae; p__Uroviricota; c__Caudoviricetes; ; ; ;	Low	16.23	d__Bacteria; p__Proteobacteria; c__Gammaproteobacteria; o__Enterobacterales; f__Enterobacteriaceae; g__Escherichia;	2623620501	Escherichia coli RiKo 2351/09	1	183	1	183	376.711	3.37704e-132	98.3607	183	2	-
VC_SVCT1_hals*	2624830811	nucleobase:cation symporter-2, NCS2 family	2623651028	IMGVR_UViG_2623620541_000010	vOTU_08528351	r__Duplodnaviria; k__Heunggongvirae; p__Uroviricota; c__Caudoviricetes; ; ; ;	Low	28.53	d__Bacteria; p__Proteobacteria; c__Gammaproteobacteria; o__Burkholderiales; f__Burkholderiaceae; g__Janthinobacterium; s__Janthinobacterium sp001758725	2623620541	Janthinobacterium sp. HH100	16	476	5	495	139.043	2.4846e-32	26.7823	499	1	-
VC_SVCT2_hsa	2624830811	nucleobase:cation symporter-2, NCS2 family	2623651028	IMGVR_UViG_2623620541_000010	vOTU_08528351	r__Duplodnaviria; k__Heunggongvirae; p__Uroviricota; c__Caudoviricetes; ; ; ;	Low	28.53	d__Bacteria; p__Proteobacteria; c__Gammaproteobacteria; o__Burkholderiales; f__Burkholderiaceae; g__Janthinobacterium; s__Janthinobacterium sp001758725	2623620541	Janthinobacterium sp. HH100	93	586	24	492	119.783	6.1646e-25	27.3786	499	1	-
VC_SVCT1_hals*	2624845069	nucleobase:cation symporter-2, NCS2 family	2623651303	IMGVR_UViG_2623620543_000009	vOTU_08528351	r__Duplodnaviria; k__Heunggongvirae; p__Uroviricota; c__Caudoviricetes; ; ; ;	Low	28.23	d__Bacteria; p__Proteobacteria; c__Gammaproteobacteria; o__Burkholderiales; f__Burkholderiaceae; g__Janthinobacterium; s__Janthinobacterium sp001758725	2623620543	Janthinobacterium sp. HH103	16	476	5	495	139.043	2.4846e-32	26.7823	499	1	-
VC_SVCT2_hsa	2624845069	nucleobase:cation symporter-2, NCS2 family	2623651303	IMGVR_UViG_2623620543_000009	vOTU_08528351	r__Duplodnaviria; k__Heunggongvirae; p__Uroviricota; c__Caudoviricetes; ; ; ;	Low	28.23	d__Bacteria; p__Proteobacteria; c__Gammaproteobacteria; o__Burkholderiales; f__Burkholderiaceae; g__Janthinobacterium; s__Janthinobacterium sp001758725	2623620543	Janthinobacterium sp. HH103	93	586	24	492	119.783	6.1646e-25	27.3786	499	1	-
VC_SVCT1_hals*	2624874401	nucleobase:cation symporter-2, NCS2 family	2623651693	IMGVR_UViG_2623620548_000002	vOTU_08521409	r__Duplodnaviria; k__Heunggongvirae; p__Uroviricota; c__Caudoviricetes; ; ; ;	Low	25.95	d__Bacteria; p__Proteobacteria; c__Gammaproteobacteria; o__Burkholderiales; f__Burkholderiaceae; g__Janthinobacterium; s__Janthinobacterium lividum	2623620548	Janthinobacterium lividum H-24, HB	31	474	20	495	133.265	3.05022e-30	27.1825	499	1	-
VC_SVCT2_hsa	2624874401	nucleobase:cation symporter-2, NCS2 family	2623651693	IMGVR_UViG_2623620548_000002	vOTU_08521409	r__Duplodnaviria; k__Heunggongvirae; p__Uroviricota; c__Caudoviricetes; ; ; ;	Low	25.95	d__Bacteria; p__Proteobacteria; c__Gammaproteobacteria; o__Burkholderiales; f__Burkholderiaceae; g__Janthinobacterium; s__Janthinobacterium lividum	2623620548	Janthinobacterium lividum H-24, HB	93	569	24	475	112.464	1.30341e-22	25.3385	499	1	-
VC_SVCT1_hals*	2625054376	nucleobase:cation symporter-2, NCS2 family	2623654235	IMGVR_UViG_2623620586_000006	vOTU_08528351	r__Duplodnaviria; k__Heunggongvirae; p__Uroviricota; c__Caudoviricetes; ; ; ;	High	100	d__Bacteria; p__Proteobacteria; c__Gammaproteobacteria; o__Burkholderiales; f__Burkholderiaceae; g__Janthinobacterium; s__Janthinobacterium sp001758725	2623620586	Janthinobacterium sp. HH102	16	476	5	495	139.043	2.4846e-32	26.7823	499	1	-
VC_SVCT2_hsa	2625054376	nucleobase:cation symporter-2, NCS2 family	2623654235	IMGVR_UViG_2623620586_000006	vOTU_08528351	r__Duplodnaviria; k__Heunggongvirae; p__Uroviricota; c__Caudoviricetes; ; ; ;	High	100	d__Bacteria; p__Proteobacteria; c__Gammaproteobacteria; o__Burkholderiales; f__Burkholderiaceae; g__Janthinobacterium; s__Janthinobacterium sp001758725	2623620586	Janthinobacterium sp. HH102	93	586	24	492	119.783	6.1646e-25	27.3786	499	1	-
Longevity_SIRT1_hsa	2630718786	NAD-dependent deacetylase	2627926750	IMGVR_UViG_2627854229_000002	vOTU_00218595	r__Duplodnaviria; k__Heunggongvirae; p__Uroviricota; c__Caudoviricetes; ; ; ;	High	100	d__Bacteria; p__Firmicutes; c__Bacilli; o__Bacillales; f__Bacillaceae_G; g__Bacillus_A; s__Bacillus_A thuringiensis_S	2627854229	Bacillus thuringiensis HD1002	242	474	1	220	100.908	3.33694e-20	29.8755	241	1	-
VB7_bioB_eco*	2631848006	biotin synthase	2630994112	IMGVR_UViG_2630968449_000001	vOTU_08517968	r__Duplodnaviria; k__Heunggongvirae; p__Uroviricota; c__Caudoviricetes; ; ; ;	Medium	57.22	d__Bacteria; p__Firmicutes; c__Bacilli; o__Bacillales; f__Bacillaceae; g__Bacillus; s__Bacillus safensis	2630968449	Bacillus safensis SCAL1	12	317	31	332	161.384	3.85286e-43	32.2476	332	1	-
VD_CYP2R1_hsa	2632474596	Cytochrome P450	2631007868	IMGVR_UViG_2630968602_000005	vOTU_08568271	r__Duplodnaviria; k__Heunggongvirae; p__Uroviricota; c__Caudoviricetes; ; ; ;	High	100	d__Bacteria; p__Proteobacteria; c__Gammaproteobacteria; o__Enterobacterales; f__Enterobacteriaceae; g__Pectobacterium; s__Pectobacterium fontis	2630968602	Pectobacterium carotovorum M022	41	501	8	458	105.145	1.21109e-20	22.0807	462	2	-
VD_CYP27B1_hsa	2632474596	Cytochrome P450	2631007868	IMGVR_UViG_2630968602_000005	vOTU_08568271	r__Duplodnaviria; k__Heunggongvirae; p__Uroviricota; c__Caudoviricetes; ; ; ;	High	100	d__Bacteria; p__Proteobacteria; c__Gammaproteobacteria; o__Enterobacterales; f__Enterobacteriaceae; g__Pectobacterium; s__Pectobacterium fontis	2630968602	Pectobacterium carotovorum M022	35	497	2	448	114.39	1.0437e-23	25.9574	462	2	-
VD_CYP24A1_hsa	2632474596	Cytochrome P450	2631007868	IMGVR_UViG_2630968602_000005	vOTU_08568271	r__Duplodnaviria; k__Heunggongvirae; p__Uroviricota; c__Caudoviricetes; ; ; ;	High	100	d__Bacteria; p__Proteobacteria; c__Gammaproteobacteria; o__Enterobacterales; f__Enterobacteriaceae; g__Pectobacterium; s__Pectobacterium fontis	2630968602	Pectobacterium carotovorum M022	83	502	28	453	102.449	1.23214e-19	22.1973	462	2	-
Polyphenols_F3'H_vvi	2632474596	Cytochrome P450	2631007868	IMGVR_UViG_2630968602_000005	vOTU_08568271	r__Duplodnaviria; k__Heunggongvirae; p__Uroviricota; c__Caudoviricetes; ; ; ;	High	100	d__Bacteria; p__Proteobacteria; c__Gammaproteobacteria; o__Enterobacterales; f__Enterobacteriaceae; g__Pectobacterium; s__Pectobacterium fontis	2630968602	Pectobacterium carotovorum M022	24	478	2	442	91.6633	3.98569e-16	24.6835	462	2	-
Anticancer_CYP1A1_hsa	2632474596	Cytochrome P450	2631007868	IMGVR_UViG_2630968602_000005	vOTU_08568271	r__Duplodnaviria; k__Heunggongvirae; p__Uroviricota; c__Caudoviricetes; ; ; ;	High	100	d__Bacteria; p__Proteobacteria; c__Gammaproteobacteria; o__Enterobacterales; f__Enterobacteriaceae; g__Pectobacterium; s__Pectobacterium fontis	2630968602	Pectobacterium carotovorum M022	35	505	2	460	77.411	1.84246e-11	23.1084	462	2	-
Anticancer_CYP1A2_hsa	2632474596	Cytochrome P450	2631007868	IMGVR_UViG_2630968602_000005	vOTU_08568271	r__Duplodnaviria; k__Heunggongvirae; p__Uroviricota; c__Caudoviricetes; ; ; ;	High	100	d__Bacteria; p__Proteobacteria; c__Gammaproteobacteria; o__Enterobacterales; f__Enterobacteriaceae; g__Pectobacterium; s__Pectobacterium fontis	2630968602	Pectobacterium carotovorum M022	37	470	2	418	82.0333	4.95245e-13	21.7778	462	2	-
Anticancer_CYP2E1_hsa	2632474596	Cytochrome P450	2631007868	IMGVR_UViG_2630968602_000005	vOTU_08568271	r__Duplodnaviria; k__Heunggongvirae; p__Uroviricota; c__Caudoviricetes; ; ; ;	High	100	d__Bacteria; p__Proteobacteria; c__Gammaproteobacteria; o__Enterobacterales; f__Enterobacteriaceae; g__Pectobacterium; s__Pectobacterium fontis	2630968602	Pectobacterium carotovorum M022	34	461	8	430	89.3521	2.05316e-15	23.0769	462	2	-
GSH_GPX1_eco*	2632940755	glutathione peroxidase	2631016066	IMGVR_UViG_2630968712_000010	vOTU_08517056	r__Duplodnaviria; k__Heunggongvirae; p__Uroviricota; c__Caudoviricetes; ; ; ;	Low	21.82	d__Bacteria; p__Proteobacteria; c__Gammaproteobacteria; o__Enterobacterales; f__Enterobacteriaceae; g__Escherichia; s__Escherichia coli	2630968712	Shigella boydii SB_09-0344	1	183	1	183	370.548	8.15736e-130	97.2678	183	1	-
VC_SVCT2_hsa	2635513467	xanthine permease	2634536457	IMGVR_UViG_2634166398_000002	vOTU_04451878	r__Duplodnaviria; k__Heunggongvirae; p__Uroviricota; c__Caudoviricetes; ; ; ;	Medium	72.8	d__Bacteria; p__Firmicutes; c__Bacilli; o__Bacillales; f__Bacillaceae; g__Bacillus; s__Bacillus velezensis	2634166398	Bacillus amyloliquefaciens plantarum GR4-5	367	587	82	297	90.5077	2.99639e-16	29.0749	297	1	-
Longevity_DKC1_mja*	2635597650	tRNA pseudouridine synthase B	2634538439	IMGVR_UViG_2634166419_000001	vOTU_08569610	r__Duplodnaviria; k__Heunggongvirae; p__Uroviricota; c__Caudoviricetes; ; ; ;	High	100	d__Bacteria; p__Firmicutes; c__Bacilli; o__Lactobacillales; f__Enterococcaceae; g__Enterococcus_E; s__Enterococcus_E cecorum	2634166419	Enterococcus cecorum G-29	46	267	3	260	111.694	9.02521e-25	29.0566	311	1	-
CoenzymeQ10_COQ3_ebla*	2635749367	3-demethylubiquinone-9 3-methyltransferase	2634541607	IMGVR_UViG_2634166457_000005	vOTU_00235650	r__Duplodnaviria; k__Heunggongvirae; p__Uroviricota; c__Caudoviricetes; ; ; ;	Medium	76.81	d__Bacteria; p__Proteobacteria; c__Gammaproteobacteria; o__Enterobacterales; f__Enterobacteriaceae; g__Escherichia; s__Escherichia coli	2634166457	Escherichia coli M114	13	251	9	239	151.754	1.22521e-41	35.8333	240	1	-
GSH_GPX1_eco*	2635750195	glutathione peroxidase	2634541630	IMGVR_UViG_2634166457_000022	vOTU_08531379	r__Duplodnaviria; k__Heunggongvirae; p__Uroviricota; c__Caudoviricetes; ; ; ;	Low	18.48	d__Bacteria; p__Proteobacteria; c__Gammaproteobacteria; o__Enterobacterales; f__Enterobacteriaceae; g__Escherichia; s__Escherichia coli	2634166457	Escherichia coli M114	1	183	1	183	370.548	8.15736e-130	97.2678	183	1	-
Longevity_SIRT1_hsa	2639314094	NAD-dependent deacetylase	2636577744	IMGVR_UViG_2636416106_000010	vOTU_00236091	r__Duplodnaviria; k__Heunggongvirae; p__Uroviricota; c__Caudoviricetes; ; ; ;	Medium	56.51	d__Bacteria; p__Firmicutes; c__Bacilli; o__Bacillales; f__Bacillaceae_G; g__Bacillus_A; s__Bacillus_A thuringiensis_S	2636416106	Bacillus thuringiensis israelensis ATCC 35646	242	474	1	220	100.908	3.33694e-20	29.8755	241	1	-
CoenzymeQ10_COQ3_ebla*	2639315893	Methyltransferase domain-containing protein	2636577792	IMGVR_UViG_2636416106_000025	vOTU_02622263	r__Duplodnaviria; k__Heunggongvirae; p__Uroviricota; c__Caudoviricetes; ; ; ;	Low	5.62	d__Bacteria; p__Firmicutes; c__Bacilli; o__Bacillales; f__Bacillaceae_G; g__Bacillus_A; s__Bacillus_A thuringiensis_S	2636416106	Bacillus thuringiensis israelensis ATCC 35646	58	224	26	181	64.3142	1.12513e-08	26.1905	229	1	-
CoenzymeQ10_COQ3_ebla*	2639382934	3-demethylubiquinone-9 3-methyltransferase	2636584530	IMGVR_UViG_2636416118_000010	vOTU_00220499	r__Duplodnaviria; k__Heunggongvirae; p__Uroviricota; c__Caudoviricetes; ; ; ;	Low	6.22	d__Bacteria; p__Proteobacteria; c__Gammaproteobacteria; o__Enterobacterales; f__Enterobacteriaceae; g__Salmonella; s__Salmonella enterica	2636416118	Salmonella enterica enterica sv. Weltevreden SW9	9	246	5	234	153.68	2.09966e-42	35.5649	242	1	-
CoenzymeQ10_COQ3_ebla*	2640281138	methyltransferase family protein	2639777586	IMGVR_UViG_2639762634_000004	vOTU_02622263	r__Duplodnaviria; k__Heunggongvirae; p__Uroviricota; c__Caudoviricetes; ; ; ;	Low	6.92	d__Bacteria; p__Firmicutes; c__Bacilli; o__Bacillales; f__Bacillaceae_G; g__Bacillus_A; s__Bacillus_A thuringiensis	2639762634	Bacillus sp. 196MF	58	224	26	181	63.1586	2.52176e-08	25	229	2	-
Longevity_SIRT1_hsa	2644707636	NAD-dependent deacetylase	2643245721	IMGVR_UViG_2643221729_000002	vOTU_00218595	r__Duplodnaviria; k__Heunggongvirae; p__Uroviricota; c__Caudoviricetes; ; ; ;	High	100	d__Bacteria; p__Firmicutes; c__Bacilli; o__Bacillales; f__Bacillaceae_G; g__Bacillus_A; s__Bacillus_A thuringiensis_S	2643221729	Bacillus sp. Root11	242	474	1	220	100.908	3.33694e-20	29.8755	241	1	-
Longevity_SIRT1_hsa	2644714493	NAD-dependent deacetylase	2643245765	IMGVR_UViG_2643221730_000002	vOTU_00218595	r__Duplodnaviria; k__Heunggongvirae; p__Uroviricota; c__Caudoviricetes; ; ; ;	High	100	d__Bacteria; p__Firmicutes; c__Bacilli; o__Bacillales; f__Bacillaceae_G; g__Bacillus_A; s__Bacillus_A thuringiensis_S	2643221730	Bacillus sp. Root131	242	474	1	220	100.908	3.33694e-20	29.8755	241	1	-
VC_SVCT2_hsa	2645892209	xanthine permease	2645733441	IMGVR_UViG_2645727538_000003	vOTU_08521613	r__Duplodnaviria; k__Heunggongvirae; p__Uroviricota; c__Caudoviricetes; ; ; ;	High	97.43	d__Bacteria; p__Firmicutes; c__Bacilli; o__Bacillales; f__Bacillaceae; g__Bacillus; s__Bacillus velezensis	2645727538	Bacillus methylotrophicus JJ-D34	367	587	82	297	90.1225	3.93246e-16	29.0749	297	4	-
Longevity_SIRT1_hsa	2647380621	NAD-dependent deacetylase	2645765333	IMGVR_UViG_2645727880_000001	vOTU_00218595	r__Duplodnaviria; k__Heunggongvirae; p__Uroviricota; c__Caudoviricetes; ; ; ;	High	100	d__Bacteria; p__Firmicutes; c__Bacilli; o__Bacillales; f__Bacillaceae_G; g__Bacillus_A; s__Bacillus_A thuringiensis_S	2645727880	Bacillus thuringiensis 147	242	474	1	220	100.908	3.33694e-20	29.8755	241	1	-
Anticancer_GSTT1_hsa	2647862343	glutathione S-transferase	2645775044	IMGVR_UViG_2645727995_000001	vOTU_08567717	r__Duplodnaviria; k__Heunggongvirae; p__Uroviricota; c__Caudoviricetes; ; ; ;	Medium	77.57	d__Bacteria; p__Proteobacteria; c__Gammaproteobacteria; o__Enterobacterales; f__Aeromonadaceae; g__Aeromonas; s__Aeromonas eucrenophila	2645727995	Aeromonas eucrenophila CECT 4224	42	168	41	163	71.633	1.45708e-11	33.3333	207	1	-
GSH_GPX1_eco*	2648541423	glutathione peroxidase	2648501829	IMGVR_UViG_2648501110_000023	vOTU_08539629	r__Duplodnaviria; k__Heunggongvirae; p__Uroviricota; c__Caudoviricetes; ; ; ;	Low	16.07	d__Bacteria; p__Proteobacteria; c__Gammaproteobacteria; o__Enterobacterales; f__Enterobacteriaceae; g__Escherichia; s__Escherichia coli	2648501110	Escherichia coli 702626	1	183	1	183	373.629	5.36525e-131	97.8142	183	1	-
VC_SVCT2_hsa	2651531587	xanthine permease	2648573960	IMGVR_UViG_2648501850_000005	vOTU_08517258	r__Duplodnaviria; k__Heunggongvirae; p__Uroviricota; c__Caudoviricetes; ; ; ;	Low	13.93	d__Bacteria; p__Firmicutes; c__Bacilli; o__Bacillales; f__Bacillaceae; g__Bacillus; s__Bacillus velezensis	2648501850	Bacillus amyloliquefaciens RHNK22	367	587	82	297	90.1225	3.93246e-16	29.0749	297	1	-
VB7_bioB_eco*	2651568538	biotin synthase	2648574328	IMGVR_UViG_2648501858_000001	vOTU_00237602	r__Duplodnaviria; k__Heunggongvirae; p__Uroviricota; c__Caudoviricetes; ; ; ;	Medium	70.16	d__Bacteria; p__Proteobacteria; c__Gammaproteobacteria; o__Pseudomonadales; f__Halomonadaceae; g__Halomonas; s__Halomonas caseinilytica	2648501858	Halomonas caseinilytica WD26	40	105	1	66	112.464	1.34489e-27	74.2424	72	1	-
VB7_bioB_eco*	2651568537	biotin synthase	2648574328	IMGVR_UViG_2648501858_000001	vOTU_00237602	r__Duplodnaviria; k__Heunggongvirae; p__Uroviricota; c__Caudoviricetes; ; ; ;	Medium	70.16	d__Bacteria; p__Proteobacteria; c__Gammaproteobacteria; o__Pseudomonadales; f__Halomonadaceae; g__Halomonas; s__Halomonas caseinilytica	2648501858	Halomonas caseinilytica WD26	116	344	1	230	294.664	2.50167e-96	63.0435	232	1	-
CoenzymeQ10_COQ3_ebla*	2651691392	Methyltransferase domain-containing protein	2648577379	IMGVR_UViG_2648501890_000001	vOTU_06650027	r__Duplodnaviria; k__Heunggongvirae; p__Uroviricota; c__Caudoviricetes; ; ; ;	Low	1.06	d__Bacteria; p__Firmicutes; c__Bacilli; o__Bacillales; f__Bacillaceae_G; g__Bacillus_A; s__Bacillus_A mycoides	2648501890	Bacillus mycoides M2E_15	52	224	20	181	62.003	6.40558e-08	24.5714	229	1	-
CoenzymeQ10_COQ3_ebla*	2651723194	Methyltransferase domain-containing protein	2648578150	IMGVR_UViG_2648501895_000006	vOTU_02622263	r__Duplodnaviria; k__Heunggongvirae; p__Uroviricota; c__Caudoviricetes; ; ; ;	Low	5.65	d__Bacteria; p__Firmicutes; c__Bacilli; o__Bacillales; f__Bacillaceae_G; g__Bacillus_A; s__Bacillus_A thuringiensis_K	2648501895	Bacillus cereus B4080	58	224	26	181	62.7734	3.84696e-08	26.1905	229	1	-
CoenzymeQ10_COQ3_ebla*	2655008510	3-demethylubiquinone-9 3-methyltransferase	2654594711	IMGVR_UViG_2654587594_000002	vOTU_00238524	r__Duplodnaviria; k__Heunggongvirae; p__Uroviricota; c__Caudoviricetes; ; ; ;	Low	20.03	d__Bacteria; p__Proteobacteria; c__Gammaproteobacteria; o__Enterobacterales; f__Enterobacteriaceae; g__Photorhabdus; s__Photorhabdus heterorhabditis	2654587594	Photorhabdus heterorhabditis VMG	10	246	6	234	156.762	1.16749e-43	34.8739	240	1	-
VC_SVCT1_hals*	2656453263	xanthine permease	2654629098	IMGVR_UViG_2654587976_000001	vOTU_08542633	r__Duplodnaviria; k__Heunggongvirae; p__Uroviricota; c__Caudoviricetes; ; ; ;	High	100	d__Bacteria; p__Firmicutes; c__Bacilli; o__Bacillales; f__Bacillaceae; g__Bacillus; s__Bacillus velezensis	2654587976	Bacillus amyloliquefaciens plantarum NAU-B3	255	467	78	287	92.4337	3.42207e-17	27.9817	297	3	-
VC_SVCT2_hsa	2656453263	xanthine permease	2654629098	IMGVR_UViG_2654587976_000001	vOTU_08542633	r__Duplodnaviria; k__Heunggongvirae; p__Uroviricota; c__Caudoviricetes; ; ; ;	High	100	d__Bacteria; p__Firmicutes; c__Bacilli; o__Bacillales; f__Bacillaceae; g__Bacillus; s__Bacillus velezensis	2654587976	Bacillus amyloliquefaciens plantarum NAU-B3	367	587	82	297	90.8929	1.78894e-16	29.5154	297	3	-
GSH_GPX1_eco*	2658983143	glutathione peroxidase	2657300336	IMGVR_UViG_2657245439_000011	vOTU_00239127	r__Duplodnaviria; k__Heunggongvirae; p__Uroviricota; c__Caudoviricetes; ; ; ;	Low	26.02	d__Bacteria; p__Proteobacteria; c__Gammaproteobacteria; o__Enterobacterales; f__Enterobacteriaceae; g__Escherichia; s__Escherichia coli	2657245439	Escherichia coli 402559	1	183	1	183	373.629	5.36525e-131	97.8142	183	1	-
Anticancer_MLH1_hsa	2660753261	DNA mismatch repair protein MutL	2660253486	IMGVR_UViG_2660238032_000003	vOTU_00242622	r__Duplodnaviria; k__Heunggongvirae; p__Uroviricota; c__Caudoviricetes; ; ; ;	High	93.34	d__Bacteria; p__Firmicutes_A; c__Clostridia; o__Clostridiales; f__Clostridiaceae; g__Clostridium; s__Clostridium botulinum_A	2660238032	Clostridium botulinum ATCC 17786	8	334	4	326	213.386	8.22314e-56	36.7164	676	1	-
Anticancer_PMS2_hsa	2660753261	DNA mismatch repair protein MutL	2660253486	IMGVR_UViG_2660238032_000003	vOTU_00242622	r__Duplodnaviria; k__Heunggongvirae; p__Uroviricota; c__Caudoviricetes; ; ; ;	High	93.34	d__Bacteria; p__Firmicutes_A; c__Clostridia; o__Clostridiales; f__Clostridiaceae; g__Clostridium; s__Clostridium botulinum_A	2660238032	Clostridium botulinum ATCC 17786	13	352	2	315	134.806	6.52405e-29	25.8065	676	1	-
Anticancer_PMS2_hsa	2660753261	DNA mismatch repair protein MutL	2660253486	IMGVR_UViG_2660238032_000003	vOTU_00242622	r__Duplodnaviria; k__Heunggongvirae; p__Uroviricota; c__Caudoviricetes; ; ; ;	High	93.34	d__Bacteria; p__Firmicutes_A; c__Clostridia; o__Clostridiales; f__Clostridiaceae; g__Clostridium; s__Clostridium botulinum_A	2660238032	Clostridium botulinum ATCC 17786	673	850	485	660	73.1738	1.63734e-09	28.2609	676	1	-
GSH_GPX1_eco*	2662298480	glutathione peroxidase	2660306002	IMGVR_UViG_2660238413_000005	vOTU_00240787	r__Duplodnaviria; k__Heunggongvirae; p__Uroviricota; c__Caudoviricetes; ; ; ;	Low	48.12	d__Bacteria; p__Firmicutes; c__Bacilli; o__Staphylococcales; f__Staphylococcaceae; g__Staphylococcus; s__Staphylococcus aureus	2660238413	Staphylococcus aureus BSAR136_2	3	168	2	147	139.043	9.00407e-39	42.7711	158	1	-
GSH_GPX1_eco*	2666180202	glutathione peroxidase	2663833012	IMGVR_UViG_2663763229_000005	vOTU_00240787	r__Duplodnaviria; k__Heunggongvirae; p__Uroviricota; c__Caudoviricetes; ; ; ;	High	100	d__Bacteria; p__Firmicutes; c__Bacilli; o__Staphylococcales; f__Staphylococcaceae; g__Staphylococcus; s__Staphylococcus aureus	2663763229	Staphylococcus aureus BSAR58	3	168	2	147	140.969	1.98469e-39	43.3735	158	1	-
GSH_GPX1_eco*	2672180565	glutathione peroxidase	2671210208	IMGVR_UViG_2671180294_000013	vOTU_00240986	r__Duplodnaviria; k__Heunggongvirae; p__Uroviricota; c__Caudoviricetes; ; ; ;	Low	8.6	d__Bacteria; p__Proteobacteria; c__Gammaproteobacteria; o__Enterobacterales; f__Enterobacteriaceae; g__Escherichia; s__Escherichia coli	2671180294	Shigella sonnei ShIB2493_440829	1	183	1	183	373.629	5.36525e-131	97.8142	183	1	-
GSH_GPX1_eco*	2672367666	glutathione peroxidase	2671215287	IMGVR_UViG_2671180338_000007	vOTU_00241021	r__Duplodnaviria; k__Heunggongvirae; p__Uroviricota; c__Caudoviricetes; ; ; ;	Medium	65.97	d__Bacteria; p__Proteobacteria; c__Gammaproteobacteria; o__Enterobacterales; f__Enterobacteriaceae; g__Escherichia; s__Escherichia coli	2671180338	Shigella sonnei ShIB695_440727	1	183	1	183	373.629	5.36525e-131	97.8142	183	1	-
GSH_GPX1_eco*	2672638229	glutathione peroxidase	2671223133	IMGVR_UViG_2671180405_000008	vOTU_00241021	r__Duplodnaviria; k__Heunggongvirae; p__Uroviricota; c__Caudoviricetes; ; ; ;	High	90.84	d__Bacteria; p__Proteobacteria; c__Gammaproteobacteria; o__Enterobacterales; f__Enterobacteriaceae; g__Escherichia; s__Escherichia coli	2671180405	Shigella sonnei ShIB748_440735	1	183	1	183	373.629	5.36525e-131	97.8142	183	1	-
CoenzymeQ10_COQ3_ebla*	2672756321	3-demethylubiquinone-9 3-methyltransferase	2671228440	IMGVR_UViG_2671180433_000014	vOTU_00237079	r__Duplodnaviria; k__Heunggongvirae; p__Uroviricota; c__Caudoviricetes; ; ; ;	Low	2.75	d__Bacteria; p__Proteobacteria; c__Gammaproteobacteria; o__Enterobacterales; f__Enterobacteriaceae; g__Escherichia; s__Escherichia coli	2671180433	Escherichia coli 703975_aEPEC	12	251	8	239	153.295	3.36606e-42	35.6846	240	1	-
GSH_GPX1_eco*	2672844953	glutathione peroxidase	2671231084	IMGVR_UViG_2671180456_000008	vOTU_00241021	r__Duplodnaviria; k__Heunggongvirae; p__Uroviricota; c__Caudoviricetes; ; ; ;	Medium	71.36	d__Bacteria; p__Proteobacteria; c__Gammaproteobacteria; o__Enterobacterales; f__Enterobacteriaceae; g__Escherichia; s__Escherichia coli	2671180456	Shigella sonnei 20061758_1361376	1	183	1	183	373.629	5.36525e-131	97.8142	183	1	-
CoenzymeQ10_COQ3_ebla*	2673340660	3-demethylubiquinone-9 3-methyltransferase	2671248914	IMGVR_UViG_2671180577_000021	vOTU_00237079	r__Duplodnaviria; k__Heunggongvirae; p__Uroviricota; c__Caudoviricetes; ; ; ;	Low	3.08	d__Bacteria; p__Proteobacteria; c__Gammaproteobacteria; o__Enterobacterales; f__Enterobacteriaceae; g__Escherichia; s__Escherichia coli	2671180577	Escherichia coli 505513_aEPEC	12	251	8	239	153.295	3.36606e-42	35.6846	240	1	-
GSH_GPX1_eco*	2673435654	glutathione peroxidase	2671251348	IMGVR_UViG_2671180603_000011	vOTU_00241270	r__Duplodnaviria; k__Heunggongvirae; p__Uroviricota; c__Caudoviricetes; ; ; ;	Medium	85.53	d__Bacteria; p__Proteobacteria; c__Gammaproteobacteria; o__Enterobacterales; f__Enterobacteriaceae; g__Escherichia; s__Escherichia coli	2671180603	Shigella sonnei Sh4474_441045	1	183	1	183	373.629	5.36525e-131	97.8142	183	1	-
CoenzymeQ10_COQ3_ebla*	2673911196	3-demethylubiquinone-9 3-methyltransferase	2671266340	IMGVR_UViG_2671180715_000001	vOTU_00241383	r__Duplodnaviria; k__Heunggongvirae; p__Uroviricota; c__Caudoviricetes; ; ; ;	Low	2.78	d__Bacteria; p__Proteobacteria; c__Gammaproteobacteria; o__Enterobacterales; f__Vibrionaceae; g__Vibrio; s__Vibrio cholerae	2671180715	Vibrio cholerae sv. Inaba A487(2)	12	231	13	223	150.984	1.71587e-41	36.4865	232	1	-
GSH_GPX1_eco*	2674014003	glutathione peroxidase	2671269798	IMGVR_UViG_2671180743_000008	vOTU_00223083	r__Duplodnaviria; k__Heunggongvirae; p__Uroviricota; c__Caudoviricetes; ; ; ;	High	100	d__Bacteria; p__Proteobacteria; c__Gammaproteobacteria; o__Enterobacterales; f__Enterobacteriaceae; g__Escherichia; s__Escherichia coli	2671180743	Shigella sonnei Sh2574_441043	1	183	1	183	373.629	5.36525e-131	97.8142	183	1	-
GSH_GPX1_eco*	2674289125	glutathione peroxidase	2671280190	IMGVR_UViG_2671180814_000007	vOTU_00241021	r__Duplodnaviria; k__Heunggongvirae; p__Uroviricota; c__Caudoviricetes; ; ; ;	Medium	70.23	d__Bacteria; p__Proteobacteria; c__Gammaproteobacteria; o__Enterobacterales; f__Enterobacteriaceae; g__Escherichia; s__Escherichia coli	2671180814	Shigella sonnei Sh41191_401054	1	183	1	183	373.629	5.36525e-131	97.8142	183	1	-
GSH_GPX1_eco*	2674509550	glutathione peroxidase	2671287972	IMGVR_UViG_2671180864_000006	vOTU_00241021	r__Duplodnaviria; k__Heunggongvirae; p__Uroviricota; c__Caudoviricetes; ; ; ;	Medium	76.89	d__Bacteria; p__Proteobacteria; c__Gammaproteobacteria; o__Enterobacterales; f__Enterobacteriaceae; g__Escherichia; s__Escherichia coli	2671180864	Shigella sonnei Sh1173_441038	1	183	1	183	373.629	5.36525e-131	97.8142	183	1	-
VA_BCO1_fpt*	2674735385	carotenoid cleavage dioxygenase	2671292677	IMGVR_UViG_2671180917_000006	vOTU_08517460	r__Duplodnaviria; k__Heunggongvirae; p__Uroviricota; c__Caudoviricetes; ; ; ;	Low	15.03	d__Bacteria; p__Proteobacteria; c__Alphaproteobacteria; o__Rhizobiales; f__Rhizobiaceae; g__Martelella; s__Martelella sp001578105	2671180917	Martelella sp. AD-3	4	465	19	469	120.168	6.20288e-26	24.6347	471	9	-
CoenzymeQ10_COQ3_ebla*	2675253929	Methyltransferase domain-containing protein	2671308900	IMGVR_UViG_2671181043_000020	vOTU_00241724	r__Varidnaviria; k__Bamfordvirae; p__Nucleocytoviricota; c__Megaviricetes; o__Algavirales; ; ;	Low	3.23	;	2671181043	Bacillus subtilis JRS10	58	224	26	181	62.3882	5.06296e-08	25	229	1	-
Anticancer_MLH1_hsa	2682332144	DNA mismatch repair protein MutL	2681833597	IMGVR_UViG_2681812972_000001	vOTU_00242291	r__Duplodnaviria; k__Heunggongvirae; p__Uroviricota; c__Caudoviricetes; ; ; ;	Low	23.48	d__Bacteria; p__Firmicutes; c__Bacilli; o__Lactobacillales; f__Aerococcaceae; g__Aerococcus; s__Aerococcus urinae	2681812972	Aerococcus urinae NBRC 15544	7	334	1	322	204.142	6.30093e-53	37.386	632	1	-
Anticancer_PMS2_hsa	2682332144	DNA mismatch repair protein MutL	2681833597	IMGVR_UViG_2681812972_000001	vOTU_00242291	r__Duplodnaviria; k__Heunggongvirae; p__Uroviricota; c__Caudoviricetes; ; ; ;	Low	23.48	d__Bacteria; p__Firmicutes; c__Bacilli; o__Lactobacillales; f__Aerococcaceae; g__Aerococcus; s__Aerococcus urinae	2681812972	Aerococcus urinae NBRC 15544	15	359	2	318	147.902	2.19268e-33	29.8851	632	1	-
Anticancer_MLH1_hsa	2682733274	DNA mismatch repair protein MutL	2681849594	IMGVR_UViG_2681813063_000003	vOTU_00242334	r__Duplodnaviria; k__Heunggongvirae; p__Uroviricota; c__Caudoviricetes; ; ; ;	Medium	54.88	d__Bacteria; p__Firmicutes; c__Bacilli; o__Lactobacillales; f__Aerococcaceae; g__Aerococcus; s__Aerococcus christensenii	2681813063	Aerococcus christensenii KA00635	7	334	1	322	192.2	1.24461e-48	36.1702	628	1	-
Anticancer_PMS2_hsa	2682733274	DNA mismatch repair protein MutL	2681849594	IMGVR_UViG_2681813063_000003	vOTU_00242334	r__Duplodnaviria; k__Heunggongvirae; p__Uroviricota; c__Caudoviricetes; ; ; ;	Medium	54.88	d__Bacteria; p__Firmicutes; c__Bacilli; o__Lactobacillales; f__Aerococcaceae; g__Aerococcus; s__Aerococcus christensenii	2681813063	Aerococcus christensenii KA00635	25	364	12	323	130.183	1.4381e-27	26.8222	628	1	-
Anticancer_MLH1_hsa	2683448709	DNA mismatch repair protein MutL	2681872514	IMGVR_UViG_2681813238_000002	vOTU_05143319	r__Duplodnaviria; k__Heunggongvirae; p__Uroviricota; c__Caudoviricetes; ; ; ;	Low	32.31	d__Bacteria; p__Firmicutes_A; c__Clostridia; o__Lachnospirales; f__Lachnospiraceae; g__Blautia_A; s__Blautia_A massiliensis	2681813238	Blautia massiliensis GD8	8	334	4	326	189.889	2.0247e-47	33.5366	704	2	-
Anticancer_PMS2_hsa	2683448709	DNA mismatch repair protein MutL	2681872514	IMGVR_UViG_2681813238_000002	vOTU_05143319	r__Duplodnaviria; k__Heunggongvirae; p__Uroviricota; c__Caudoviricetes; ; ; ;	Low	32.31	d__Bacteria; p__Firmicutes_A; c__Clostridia; o__Lachnospirales; f__Lachnospiraceae; g__Blautia_A; s__Blautia_A massiliensis	2681813238	Blautia massiliensis GD8	13	355	2	318	154.836	2.08592e-35	30.5233	704	2	-
Anticancer_PMS2_hsa	2683448709	DNA mismatch repair protein MutL	2681872514	IMGVR_UViG_2681813238_000002	vOTU_05143319	r__Duplodnaviria; k__Heunggongvirae; p__Uroviricota; c__Caudoviricetes; ; ; ;	Low	32.31	d__Bacteria; p__Firmicutes_A; c__Clostridia; o__Lachnospirales; f__Lachnospiraceae; g__Blautia_A; s__Blautia_A massiliensis	2681813238	Blautia massiliensis GD8	678	850	518	688	70.4774	9.48493e-09	28.7293	704	2	-
CoenzymeQ10_COQ3_ebla*	2683743212	3-demethylubiquinone-9 3-methyltransferase	2681884610	IMGVR_UViG_2681813314_000019	vOTU_00237079	r__Duplodnaviria; k__Heunggongvirae; p__Uroviricota; c__Caudoviricetes; ; ; ;	Low	8.57	d__Bacteria; p__Proteobacteria; c__Gammaproteobacteria; o__Enterobacterales; f__Enterobacteriaceae; g__Escherichia; s__Escherichia coli	2681813314	Escherichia coli 504180	12	251	8	239	153.295	3.36606e-42	35.6846	240	1	-
Anticancer_MLH1_hsa	2684113891	DNA mismatch repair protein MutL	2681896917	IMGVR_UViG_2681813430_000002	vOTU_00242621	r__Duplodnaviria; k__Heunggongvirae; p__Uroviricota; c__Caudoviricetes; ; ; ;	Low	8.29	d__Bacteria; p__Firmicutes_A; c__Clostridia; o__Clostridiales; f__Clostridiaceae; g__Clostridium; s__Clostridium botulinum_A	2681813430	Clostridium botulinum ATCC 9564	8	334	4	326	213.386	8.22314e-56	36.7164	676	1	-
Anticancer_PMS2_hsa	2684113891	DNA mismatch repair protein MutL	2681896917	IMGVR_UViG_2681813430_000002	vOTU_00242621	r__Duplodnaviria; k__Heunggongvirae; p__Uroviricota; c__Caudoviricetes; ; ; ;	Low	8.29	d__Bacteria; p__Firmicutes_A; c__Clostridia; o__Clostridiales; f__Clostridiaceae; g__Clostridium; s__Clostridium botulinum_A	2681813430	Clostridium botulinum ATCC 9564	13	352	2	315	134.806	6.52405e-29	25.8065	676	1	-
Anticancer_PMS2_hsa	2684113891	DNA mismatch repair protein MutL	2681896917	IMGVR_UViG_2681813430_000002	vOTU_00242621	r__Duplodnaviria; k__Heunggongvirae; p__Uroviricota; c__Caudoviricetes; ; ; ;	Low	8.29	d__Bacteria; p__Firmicutes_A; c__Clostridia; o__Clostridiales; f__Clostridiaceae; g__Clostridium; s__Clostridium botulinum_A	2681813430	Clostridium botulinum ATCC 9564	673	850	485	660	73.1738	1.63734e-09	28.2609	676	1	-
Anticancer_MLH1_hsa	2685613946	DNA mismatch repair protein MutL	2684642419	IMGVR_UViG_2684622763_000001	vOTU_08515594	r__Duplodnaviria; k__Heunggongvirae; p__Uroviricota; c__Caudoviricetes; ; ; ;	High	100	d__Bacteria; p__Firmicutes; c__Bacilli; o__Lactobacillales; f__Streptococcaceae; g__Streptococcus; s__Streptococcus pyogenes	2684622763	Streptococcus pyogenes SST2093-1	8	334	4	326	192.2	1.70968e-48	35.1906	660	2	-
Anticancer_PMS2_hsa	2685613946	DNA mismatch repair protein MutL	2684642419	IMGVR_UViG_2684622763_000001	vOTU_08515594	r__Duplodnaviria; k__Heunggongvirae; p__Uroviricota; c__Caudoviricetes; ; ; ;	High	100	d__Bacteria; p__Firmicutes; c__Bacilli; o__Lactobacillales; f__Streptococcaceae; g__Streptococcus; s__Streptococcus pyogenes	2684622763	Streptococcus pyogenes SST2093-1	24	359	13	322	136.732	1.23506e-29	28.4483	660	2	-
Anticancer_MLH1_hsa	2685615613	DNA mismatch repair protein MutL	2684642430	IMGVR_UViG_2684622764_000001	vOTU_08515594	r__Duplodnaviria; k__Heunggongvirae; p__Uroviricota; c__Caudoviricetes; ; ; ;	High	100	d__Bacteria; p__Firmicutes; c__Bacilli; o__Lactobacillales; f__Streptococcaceae; g__Streptococcus; s__Streptococcus pyogenes	2684622764	Streptococcus pyogenes SST2094-1	8	334	4	326	192.2	1.70968e-48	35.1906	660	2	-
Anticancer_PMS2_hsa	2685615613	DNA mismatch repair protein MutL	2684642430	IMGVR_UViG_2684622764_000001	vOTU_08515594	r__Duplodnaviria; k__Heunggongvirae; p__Uroviricota; c__Caudoviricetes; ; ; ;	High	100	d__Bacteria; p__Firmicutes; c__Bacilli; o__Lactobacillales; f__Streptococcaceae; g__Streptococcus; s__Streptococcus pyogenes	2684622764	Streptococcus pyogenes SST2094-1	24	359	13	322	136.732	1.23506e-29	28.4483	660	2	-
Anticancer_MLH1_hsa	2686860244	DNA mismatch repair protein MutL	2684693194	IMGVR_UViG_2684623117_000002	vOTU_08515638	r__Duplodnaviria; k__Heunggongvirae; p__Uroviricota; c__Caudoviricetes; ; ; ;	High	100	d__Bacteria; p__Firmicutes; c__Bacilli; o__Lactobacillales; f__Streptococcaceae; g__Streptococcus; s__Streptococcus pyogenes	2684623117	Streptococcus pyogenes NGAS596	8	334	4	326	192.971	9.652e-49	35.1906	660	2	-
Anticancer_PMS2_hsa	2686860244	DNA mismatch repair protein MutL	2684693194	IMGVR_UViG_2684623117_000002	vOTU_08515638	r__Duplodnaviria; k__Heunggongvirae; p__Uroviricota; c__Caudoviricetes; ; ; ;	High	100	d__Bacteria; p__Firmicutes; c__Bacilli; o__Lactobacillales; f__Streptococcaceae; g__Streptococcus; s__Streptococcus pyogenes	2684623117	Streptococcus pyogenes NGAS596	24	359	13	322	137.117	1.04229e-29	28.4483	660	2	-
VC_SVCT2_hsa	2687081953	xanthine permease	2684693291	IMGVR_UViG_2684623176_000004	vOTU_08515696	r__Duplodnaviria; k__Heunggongvirae; p__Uroviricota; c__Caudoviricetes; ; ; ;	High	98.6	d__Bacteria; p__Firmicutes; c__Bacilli; o__Bacillales; f__Bacillaceae; g__Bacillus; s__Bacillus siamensis	2684623176	Bacillus sp. SDLI1	367	587	82	297	90.5077	2.94073e-16	29.0749	297	4	-
Polyphenols_FLS_ath	2688735257	non-haem dioxygenase, N-terminal	2687454046	IMGVR_UViG_2687453424_000001	vOTU_02253892	r__Duplodnaviria; k__Heunggongvirae; p__Uroviricota; c__Caudoviricetes; ; ; ;	High	100	d__Bacteria; p__Proteobacteria; c__Gammaproteobacteria; o__Enterobacterales; f__Enterobacteriaceae; g__Escherichia; s__Escherichia coli	2687453424	Escherichia coli MC1061	3	158	11	170	87.0409	9.99443e-17	33.5366	187	4	-
Polyphenols_FLS_ath	2688735256	2OG-Fe(II) oxygenase superfamily protein	2687454046	IMGVR_UViG_2687453424_000001	vOTU_02253892	r__Duplodnaviria; k__Heunggongvirae; p__Uroviricota; c__Caudoviricetes; ; ; ;	High	100	d__Bacteria; p__Proteobacteria; c__Gammaproteobacteria; o__Enterobacterales; f__Enterobacteriaceae; g__Escherichia; s__Escherichia coli	2687453424	Escherichia coli MC1061	177	264	1	89	85.5001	3.69162e-17	42.6966	96	4	-
VC_SVCT1_hals*	2690330911	nucleobase:cation symporter-2, NCS2 family	2690315615	IMGVR_UViG_2690315604_000001	vOTU_08543314	r__Duplodnaviria; k__Heunggongvirae; p__Uroviricota; c__Caudoviricetes; ; ; ;	Medium	56.84	d__Bacteria; p__Proteobacteria; c__Gammaproteobacteria; o__Burkholderiales; f__Burkholderiaceae; g__Janthinobacterium; s__Janthinobacterium sp002002885	2690315604	Janthinobacterium sp. LM6	41	476	36	493	136.732	1.59076e-31	27.572	499	1	-
VC_SVCT2_hsa	2690330911	nucleobase:cation symporter-2, NCS2 family	2690315615	IMGVR_UViG_2690315604_000001	vOTU_08543314	r__Duplodnaviria; k__Heunggongvirae; p__Uroviricota; c__Caudoviricetes; ; ; ;	Medium	56.84	d__Bacteria; p__Proteobacteria; c__Gammaproteobacteria; o__Burkholderiales; f__Burkholderiaceae; g__Janthinobacterium; s__Janthinobacterium sp002002885	2690315604	Janthinobacterium sp. LM6	93	586	24	492	116.701	5.28046e-24	24.812	499	1	-
VC_SVCT1_hals*	2690607610	nucleobase:cation symporter-2, NCS2 family	2690316922	IMGVR_UViG_2690315660_000001	vOTU_08543339	r__Duplodnaviria; k__Heunggongvirae; p__Uroviricota; c__Caudoviricetes; ; ; ;	Low	27.59	d__Bacteria; p__Proteobacteria; c__Gammaproteobacteria; o__Burkholderiales; f__Burkholderiaceae; g__Janthinobacterium; s__Janthinobacterium lividum	2690315660	Janthinobacterium sp. YR213	27	474	16	495	135.576	3.88038e-31	27.3622	499	1	-
VC_SVCT2_hsa	2690607610	nucleobase:cation symporter-2, NCS2 family	2690316922	IMGVR_UViG_2690315660_000001	vOTU_08543339	r__Duplodnaviria; k__Heunggongvirae; p__Uroviricota; c__Caudoviricetes; ; ; ;	Low	27.59	d__Bacteria; p__Proteobacteria; c__Gammaproteobacteria; o__Burkholderiales; f__Burkholderiaceae; g__Janthinobacterium; s__Janthinobacterium lividum	2690315660	Janthinobacterium sp. YR213	93	569	24	475	115.546	1.55474e-23	25.5319	499	1	-
Anticancer_MLH1_hsa	2691483785	DNA mismatch repair protein MutL	2690321788	IMGVR_UViG_2690315897_000002	vOTU_08560750	r__Duplodnaviria; k__Heunggongvirae; p__Uroviricota; c__Caudoviricetes; ; ; ;	High	100	d__Bacteria; p__Firmicutes; c__Bacilli; o__Lactobacillales; f__Streptococcaceae; g__Streptococcus; s__Streptococcus constellatus	2690315897	Streptococcus constellatus KCOM 1650	8	334	44	366	197.978	2.92628e-50	36.2275	688	1	-
Anticancer_PMS2_hsa	2691483785	DNA mismatch repair protein MutL	2690321788	IMGVR_UViG_2690315897_000002	vOTU_08560750	r__Duplodnaviria; k__Heunggongvirae; p__Uroviricota; c__Caudoviricetes; ; ; ;	High	100	d__Bacteria; p__Firmicutes; c__Bacilli; o__Lactobacillales; f__Streptococcaceae; g__Streptococcus; s__Streptococcus constellatus	2690315897	Streptococcus constellatus KCOM 1650	24	383	53	400	140.584	9.15199e-31	28.6472	688	1	-
Anticancer_PMS2_hsa	2691483785	DNA mismatch repair protein MutL	2690321788	IMGVR_UViG_2690315897_000002	vOTU_08560750	r__Duplodnaviria; k__Heunggongvirae; p__Uroviricota; c__Caudoviricetes; ; ; ;	High	100	d__Bacteria; p__Firmicutes; c__Bacilli; o__Lactobacillales; f__Streptococcaceae; g__Streptococcus; s__Streptococcus constellatus	2690315897	Streptococcus constellatus KCOM 1650	647	850	448	660	61.2326	8.25331e-06	22.6496	688	1	-
Polyphenols_F3'H_vvi	2691819234	hypothetical protein	2690326762	IMGVR_UViG_2690315995_000002	vOTU_00269192	r__Duplodnaviria; k__Heunggongvirae; p__Uroviricota; c__Caudoviricetes; ; ; ;	Low	39.73	d__Bacteria; p__Actinobacteriota; c__Actinomycetia; o__Streptomycetales; f__Streptomycetaceae; g__Streptomyces; s__Streptomyces turgidiscabies	2690315995	Streptomyces turgidiscabies T45	267	465	208	370	61.2326	2.23297e-06	28.6432	410	2	-
Anticancer_MLH1_hsa	2691988499	DNA mismatch repair protein MutL	2690332327	IMGVR_UViG_2690316036_000002	vOTU_00242622	r__Duplodnaviria; k__Heunggongvirae; p__Uroviricota; c__Caudoviricetes; ; ; ;	High	93.34	d__Bacteria; p__Firmicutes_A; c__Clostridia; o__Clostridiales; f__Clostridiaceae; g__Clostridium; s__Clostridium botulinum_A	2690316036	Clostridium botulinum ATCC 9564	8	334	4	326	213.386	8.22314e-56	36.7164	676	1	-
Anticancer_PMS2_hsa	2691988499	DNA mismatch repair protein MutL	2690332327	IMGVR_UViG_2690316036_000002	vOTU_00242622	r__Duplodnaviria; k__Heunggongvirae; p__Uroviricota; c__Caudoviricetes; ; ; ;	High	93.34	d__Bacteria; p__Firmicutes_A; c__Clostridia; o__Clostridiales; f__Clostridiaceae; g__Clostridium; s__Clostridium botulinum_A	2690316036	Clostridium botulinum ATCC 9564	13	352	2	315	134.806	6.52405e-29	25.8065	676	1	-
Anticancer_PMS2_hsa	2691988499	DNA mismatch repair protein MutL	2690332327	IMGVR_UViG_2690316036_000002	vOTU_00242622	r__Duplodnaviria; k__Heunggongvirae; p__Uroviricota; c__Caudoviricetes; ; ; ;	High	93.34	d__Bacteria; p__Firmicutes_A; c__Clostridia; o__Clostridiales; f__Clostridiaceae; g__Clostridium; s__Clostridium botulinum_A	2690316036	Clostridium botulinum ATCC 9564	673	850	485	660	73.1738	1.63734e-09	28.2609	676	1	-
GSH_GPX1_eco*	2692230054	glutathione peroxidase	2690342125	IMGVR_UViG_2690316097_000007	vOTU_00241021	r__Duplodnaviria; k__Heunggongvirae; p__Uroviricota; c__Caudoviricetes; ; ; ;	Medium	82.35	d__Bacteria; p__Proteobacteria; c__Gammaproteobacteria; o__Enterobacterales; f__Enterobacteriaceae; g__Escherichia; s__Escherichia coli	2690316097	Shigella sonnei ShIB739_440734	1	183	1	183	373.629	5.36525e-131	97.8142	183	1	-
CoenzymeQ10_COQ3_ebla*	2692238564	3-demethylubiquinone-9 3-methyltransferase	2690342639	IMGVR_UViG_2690316099_000020	vOTU_00243083	r__Duplodnaviria; k__Heunggongvirae; p__Uroviricota; c__Caudoviricetes; ; ; ;	Low	4.4	d__Bacteria; p__Proteobacteria; c__Gammaproteobacteria; o__Enterobacterales; f__Enterobacteriaceae; g__Escherichia; s__Escherichia coli	2690316099	Shigella sonnei Sh54185_440883	86	251	1	163	97.4413	1.23794e-21	34.1317	164	1	-
GSH_GPX1_eco*	2692267239	glutathione peroxidase	2690343511	IMGVR_UViG_2690316105_000011	vOTU_00223083	r__Duplodnaviria; k__Heunggongvirae; p__Uroviricota; c__Caudoviricetes; ; ; ;	High	94.23	d__Bacteria; p__Proteobacteria; c__Gammaproteobacteria; o__Enterobacterales; f__Enterobacteriaceae; g__Escherichia; s__Escherichia coli	2690316105	Shigella sonnei 20071599_1361419	1	183	1	183	373.629	5.36525e-131	97.8142	183	1	-
GSH_GPX1_eco*	2692525089	glutathione peroxidase	2690352175	IMGVR_UViG_2690316166_000010	vOTU_00243142	r__Duplodnaviria; k__Heunggongvirae; p__Uroviricota; c__Caudoviricetes; ; ; ;	Low	13.85	d__Bacteria; p__Proteobacteria; c__Gammaproteobacteria; o__Enterobacterales; f__Enterobacteriaceae; g__Escherichia; s__Escherichia coli	2690316166	Shigella sonnei Sh998911_441092	1	99	1	99	202.601	1.67788e-64	96.9697	99	1	-
GSH_GPX1_eco*	2692704443	glutathione peroxidase	2690357598	IMGVR_UViG_2690316210_000009	vOTU_00241021	r__Duplodnaviria; k__Heunggongvirae; p__Uroviricota; c__Caudoviricetes; ; ; ;	Medium	70.76	d__Bacteria; p__Proteobacteria; c__Gammaproteobacteria; o__Enterobacterales; f__Enterobacteriaceae; g__Escherichia; s__Escherichia coli	2690316210	Shigella sonnei Sh74369_401064	1	183	1	183	373.629	5.36525e-131	97.8142	183	1	-
GSH_GPX1_eco*	2692851059	glutathione peroxidase	2690363097	IMGVR_UViG_2690316243_000004	vOTU_00223083	r__Duplodnaviria; k__Heunggongvirae; p__Uroviricota; c__Caudoviricetes; ; ; ;	High	100	d__Bacteria; p__Proteobacteria; c__Gammaproteobacteria; o__Enterobacterales; f__Enterobacteriaceae; g__Escherichia; s__Escherichia coli	2690316243	Shigella sonnei Sh259_440930	1	183	1	183	373.629	5.36525e-131	97.8142	183	1	-
GSH_GPX1_eco*	2692988443	glutathione peroxidase	2690368411	IMGVR_UViG_2690316276_000005	vOTU_00241021	r__Duplodnaviria; k__Heunggongvirae; p__Uroviricota; c__Caudoviricetes; ; ; ;	High	100	d__Bacteria; p__Proteobacteria; c__Gammaproteobacteria; o__Enterobacterales; f__Enterobacteriaceae; g__Escherichia; s__Escherichia coli	2690316276	Shigella sonnei ShIB694_401088	1	183	1	183	373.629	5.36525e-131	97.8142	183	1	-
GSH_GPX1_eco*	2693030062	glutathione peroxidase	2690370127	IMGVR_UViG_2690316285_000010	vOTU_00240986	r__Duplodnaviria; k__Heunggongvirae; p__Uroviricota; c__Caudoviricetes; ; ; ;	High	100	d__Bacteria; p__Proteobacteria; c__Gammaproteobacteria; o__Enterobacterales; f__Enterobacteriaceae; g__Escherichia; s__Escherichia coli	2690316285	Shigella sonnei Sh373_441041	1	183	1	183	373.629	5.36525e-131	97.8142	183	1	-
GSH_GPX1_eco*	2693035702	glutathione peroxidase	2690370466	IMGVR_UViG_2690316286_000008	vOTU_00241021	r__Duplodnaviria; k__Heunggongvirae; p__Uroviricota; c__Caudoviricetes; ; ; ;	Medium	63.11	d__Bacteria; p__Proteobacteria; c__Gammaproteobacteria; o__Enterobacterales; f__Enterobacteriaceae; g__Escherichia; s__Escherichia coli	2690316286	Shigella sonnei Sh54179_440880	1	183	1	183	373.629	5.36525e-131	97.8142	183	1	-
GSH_GPX1_eco*	2693626478	glutathione peroxidase	2693435474	IMGVR_UViG_2693429549_000010	vOTU_00223083	r__Duplodnaviria; k__Heunggongvirae; p__Uroviricota; c__Caudoviricetes; ; ; ;	High	93.47	d__Bacteria; p__Proteobacteria; c__Gammaproteobacteria; o__Enterobacterales; f__Enterobacteriaceae; g__Escherichia; s__Escherichia coli	2693429549	Shigella sonnei Sh55623_401055	1	183	1	183	373.629	5.36525e-131	97.8142	183	1	-
GSH_GPX1_eco*	2693665675	glutathione peroxidase	2693437057	IMGVR_UViG_2693429557_000011	vOTU_00241021	r__Duplodnaviria; k__Heunggongvirae; p__Uroviricota; c__Caudoviricetes; ; ; ;	Medium	73.59	d__Bacteria; p__Proteobacteria; c__Gammaproteobacteria; o__Enterobacterales; f__Enterobacteriaceae; g__Escherichia; s__Escherichia coli	2693429557	Shigella sonnei Sh9810267_441091	1	183	1	183	373.629	5.36525e-131	97.8142	183	1	-
GSH_GPX1_eco*	2693939059	glutathione peroxidase	2693448152	IMGVR_UViG_2693429623_000012	vOTU_00241021	r__Duplodnaviria; k__Heunggongvirae; p__Uroviricota; c__Caudoviricetes; ; ; ;	Medium	72.15	d__Bacteria; p__Proteobacteria; c__Gammaproteobacteria; o__Enterobacterales; f__Enterobacteriaceae; g__Escherichia; s__Escherichia coli	2693429623	Shigella sonnei Sh54178_440879	1	183	1	183	373.629	5.36525e-131	97.8142	183	1	-
GSH_GPX1_eco*	2694614252	glutathione peroxidase	2693473437	IMGVR_UViG_2693429779_000010	vOTU_00223083	r__Duplodnaviria; k__Heunggongvirae; p__Uroviricota; c__Caudoviricetes; ; ; ;	High	100	d__Bacteria; p__Proteobacteria; c__Gammaproteobacteria; o__Enterobacterales; f__Enterobacteriaceae; g__Escherichia; s__Escherichia coli	2693429779	Shigella sonnei ShIB696_440728	1	183	1	183	373.629	5.36525e-131	97.8142	183	1	-
GSH_GPX1_eco*	2695928127	glutathione peroxidase	2695430076	IMGVR_UViG_2695420421_000007	vOTU_00241021	r__Duplodnaviria; k__Heunggongvirae; p__Uroviricota; c__Caudoviricetes; ; ; ;	Medium	76.32	d__Bacteria; p__Proteobacteria; c__Gammaproteobacteria; o__Enterobacterales; f__Enterobacteriaceae; g__Escherichia; s__Escherichia coli	2695420421	Shigella sonnei CS1_1361425	1	183	1	183	373.629	5.36525e-131	97.8142	183	1	-
GSH_GPX1_eco*	2695956755	glutathione peroxidase	2695431286	IMGVR_UViG_2695420427_000011	vOTU_00241021	r__Duplodnaviria; k__Heunggongvirae; p__Uroviricota; c__Caudoviricetes; ; ; ;	Medium	67.05	d__Bacteria; p__Proteobacteria; c__Gammaproteobacteria; o__Enterobacterales; f__Enterobacteriaceae; g__Escherichia; s__Escherichia coli	2695420427	Shigella sonnei 19920319_1361378	1	183	1	183	373.629	5.36525e-131	97.8142	183	1	-
CoenzymeQ10_COQ3_ebla*	2696070498	3-demethylubiquinone-9 3-methyltransferase	2695433811	IMGVR_UViG_2695420456_000014	vOTU_00243603	r__Duplodnaviria; k__Heunggongvirae; p__Uroviricota; c__Caudoviricetes; ; ; ;	Low	16.54	d__Bacteria; p__Proteobacteria; c__Gammaproteobacteria; o__Enterobacterales; f__Enterobacteriaceae; g__Escherichia; s__Escherichia coli	2695420456	Escherichia coli 202621_aEPEC	12	251	8	239	151.754	1.16101e-41	35.6846	240	1	-
GSH_GPX1_eco*	2696200281	glutathione peroxidase	2695437461	IMGVR_UViG_2695420486_000007	vOTU_00241021	r__Duplodnaviria; k__Heunggongvirae; p__Uroviricota; c__Caudoviricetes; ; ; ;	Medium	66.02	d__Bacteria; p__Proteobacteria; c__Gammaproteobacteria; o__Enterobacterales; f__Enterobacteriaceae; g__Escherichia; s__Escherichia coli	2695420486	Shigella sonnei 19910761_1361368	1	183	1	183	373.629	5.36525e-131	97.8142	183	1	-
CoenzymeQ10_COQ3_ebla*	2696551217	3-demethylubiquinone-9 3-methyltransferase	2695447925	IMGVR_UViG_2695420565_000020	vOTU_00243603	r__Duplodnaviria; k__Heunggongvirae; p__Uroviricota; c__Caudoviricetes; ; ; ;	Low	16.82	d__Bacteria; p__Proteobacteria; c__Gammaproteobacteria; o__Enterobacterales; f__Enterobacteriaceae; g__Escherichia; s__Escherichia coli	2695420565	Escherichia coli 200959_aEPEC	12	251	8	239	151.754	1.16101e-41	35.6846	240	1	-
CoenzymeQ10_COQ3_ebla*	2696571029	3-demethylubiquinone-9 3-methyltransferase	2695448308	IMGVR_UViG_2695420569_000024	vOTU_00237079	r__Duplodnaviria; k__Heunggongvirae; p__Uroviricota; c__Caudoviricetes; ; ; ;	Low	2.22	d__Bacteria; p__Proteobacteria; c__Gammaproteobacteria; o__Enterobacterales; f__Enterobacteriaceae; g__Escherichia; s__Escherichia coli	2695420569	Escherichia coli 503947_aEPEC	12	251	8	239	153.295	3.36606e-42	35.6846	240	1	-
GSH_GPX1_eco*	2696648053	glutathione peroxidase	2695450866	IMGVR_UViG_2695420589_000014	vOTU_00240986	r__Duplodnaviria; k__Heunggongvirae; p__Uroviricota; c__Caudoviricetes; ; ; ;	Low	9.54	d__Bacteria; p__Proteobacteria; c__Gammaproteobacteria; o__Enterobacterales; f__Enterobacteriaceae; g__Escherichia; s__Escherichia coli	2695420589	Shigella sonnei Sh1267_440938	1	183	1	183	373.629	5.36525e-131	97.8142	183	1	-
GSH_GPX1_eco*	2696696001	glutathione peroxidase	2695452310	IMGVR_UViG_2695420600_000008	vOTU_00223083	r__Duplodnaviria; k__Heunggongvirae; p__Uroviricota; c__Caudoviricetes; ; ; ;	High	98.35	d__Bacteria; p__Proteobacteria; c__Gammaproteobacteria; o__Enterobacterales; f__Enterobacteriaceae; g__Escherichia; s__Escherichia coli	2695420600	Shigella sonnei Sh54228_440888	1	183	1	183	373.629	5.36525e-131	97.8142	183	1	-
VC_SVCT1_hals*	2696757291	xanthine permease XanP	2695455303	IMGVR_UViG_2695420613_000021	vOTU_00220528	r__Duplodnaviria; k__Heunggongvirae; p__Uroviricota; c__Caudoviricetes; ; ; ;	Low	19.3	d__Bacteria; p__Proteobacteria; c__Gammaproteobacteria; o__Enterobacterales; f__Enterobacteriaceae; g__Escherichia; s__Escherichia coli	2695420613	Escherichia coli OLC-1470	21	467	19	463	149.443	3.30643e-36	29.3501	463	1	-
VC_SVCT2_hsa	2696757291	xanthine permease XanP	2695455303	IMGVR_UViG_2695420613_000021	vOTU_00220528	r__Duplodnaviria; k__Heunggongvirae; p__Uroviricota; c__Caudoviricetes; ; ; ;	Low	19.3	d__Bacteria; p__Proteobacteria; c__Gammaproteobacteria; o__Enterobacterales; f__Enterobacteriaceae; g__Escherichia; s__Escherichia coli	2695420613	Escherichia coli OLC-1470	364	579	256	463	62.3882	1.54716e-06	27.3973	463	1	-
GSH_GPX1_eco*	2697156674	glutathione peroxidase	2695471220	IMGVR_UViG_2695420708_000012	vOTU_00240986	r__Duplodnaviria; k__Heunggongvirae; p__Uroviricota; c__Caudoviricetes; ; ; ;	Low	49.21	d__Bacteria; p__Proteobacteria; c__Gammaproteobacteria; o__Enterobacterales; f__Enterobacteriaceae; g__Escherichia; s__Escherichia coli	2695420708	Shigella sonnei Sh66470_401063	1	183	1	183	373.629	5.36525e-131	97.8142	183	1	-
GSH_GPX1_eco*	2697624463	glutathione peroxidase	2695484927	IMGVR_UViG_2695420822_000009	vOTU_00241021	r__Duplodnaviria; k__Heunggongvirae; p__Uroviricota; c__Caudoviricetes; ; ; ;	Medium	67.31	d__Bacteria; p__Proteobacteria; c__Gammaproteobacteria; o__Enterobacterales; f__Enterobacteriaceae; g__Escherichia; s__Escherichia coli	2695420822	Shigella sonnei ShIB697_440729	17	183	1	167	342.428	6.9498e-119	97.6048	167	1	-
CoenzymeQ10_COQ3_ebla*	2698701843	3-demethylubiquinone-9 3-methyltransferase	2698540976	IMGVR_UViG_2698536341_000016	vOTU_00237079	r__Duplodnaviria; k__Heunggongvirae; p__Uroviricota; c__Caudoviricetes; ; ; ;	Low	4	d__Bacteria; p__Proteobacteria; c__Gammaproteobacteria; o__Enterobacterales; f__Enterobacteriaceae; g__Escherichia; s__Escherichia coli	2698536341	Escherichia coli 500094	12	251	8	239	153.295	3.36606e-42	35.6846	240	1	-
CoenzymeQ10_COQ3_ebla*	2698726460	3-demethylubiquinone-9 3-methyltransferase	2698541498	IMGVR_UViG_2698536348_000017	vOTU_00237079	r__Duplodnaviria; k__Heunggongvirae; p__Uroviricota; c__Caudoviricetes; ; ; ;	Low	2.61	d__Bacteria; p__Proteobacteria; c__Gammaproteobacteria; o__Enterobacterales; f__Enterobacteriaceae; g__Escherichia; s__Escherichia coli	2698536348	Escherichia coli 503331	12	251	8	239	151.754	1.16101e-41	35.6846	240	1	-
CoenzymeQ10_COQ3_ebla*	2699126853	3-demethylubiquinone-9 3-methyltransferase	2698554248	IMGVR_UViG_2698536443_000017	vOTU_00243603	r__Duplodnaviria; k__Heunggongvirae; p__Uroviricota; c__Caudoviricetes; ; ; ;	Low	14.82	d__Bacteria; p__Proteobacteria; c__Gammaproteobacteria; o__Enterobacterales; f__Enterobacteriaceae; g__Escherichia; s__Escherichia coli	2698536443	Escherichia coli 700149	12	251	8	239	151.754	1.16101e-41	35.6846	240	1	-
Longevity_SIRT1_hsa	2700006676	NAD-dependent deacetylase	2698581597	IMGVR_UViG_2698536665_000004	vOTU_00244176	r__Duplodnaviria; k__Heunggongvirae; p__Uroviricota; c__Caudoviricetes; ; ; ;	Low	31.47	d__Bacteria; p__Firmicutes; c__Bacilli; o__Bacillales; f__Bacillaceae_G; g__Bacillus_A; s__Bacillus_A thuringiensis_S	2698536665	Bacillus thuringiensis BR58	242	474	1	220	100.908	3.33694e-20	29.8755	241	1	-
Polyphenols_UGT1A3_hsa	2701362637	glucuronosyltransferase	2700998344	IMGVR_UViG_2700988748_000001	vOTU_08663410	; ; ; c__Naldaviricetes; o__Lefavirales; f__Baculoviridae; g__Alphabaculovirus; s__Buzura suppressaria nucleopolyhedrovirus	High	92.56	;	2700988748	Buzura suppressaria nucleopolyhedrovirus	16	492	4	479	95.9005	2.29625e-17	21.6433	513	1	-
Polyphenols_UGT2B15_hsa	2701362637	glucuronosyltransferase	2700998344	IMGVR_UViG_2700988748_000001	vOTU_08663410	; ; ; c__Naldaviricetes; o__Lefavirales; f__Baculoviridae; g__Alphabaculovirus; s__Buzura suppressaria nucleopolyhedrovirus	High	92.56	;	2700988748	Buzura suppressaria nucleopolyhedrovirus	8	503	6	498	135.961	7.48569e-31	25.5814	513	1	-
Longevity_IGF1R_hsa	2701365832	Serine/threonine protein kinase	2700998407	IMGVR_UViG_2700988799_000001	vOTU_08671669	r__Duplodnaviria; k__Heunggongvirae; p__Uroviricota; c__Caudoviricetes; ; ; ;	High	100	;	2700988799	Pithovirus sibericum	990	1268	781	1049	136.346	1.94879e-28	31.5972	1643	1	-
Longevity_IGF1R_hsa	2701365832	Serine/threonine protein kinase	2700998407	IMGVR_UViG_2700988799_000001	vOTU_08671669	r__Duplodnaviria; k__Heunggongvirae; p__Uroviricota; c__Caudoviricetes; ; ; ;	High	100	;	2700988799	Pithovirus sibericum	964	1269	1349	1631	111.309	9.56555e-21	25.1613	1643	1	-
Polyphenols_UGT1A3_hsa	2701379965	glucuronosyltransferase	2700998703	IMGVR_UViG_2700988989_000001	vOTU_08664937	; ; ; c__Naldaviricetes; o__Lefavirales; f__Baculoviridae; g__Alphabaculovirus; s__Mamestra brassicae multiple nucleopolyhedrovirus	High	98.65	;	2700988989	Mamestra brassicae multiple nucleopolyhedrovirus	193	470	201	481	96.2857	1.83702e-17	25.784	528	1	-
Polyphenols_UGT2B15_hsa	2701379965	glucuronosyltransferase	2700998703	IMGVR_UViG_2700988989_000001	vOTU_08664937	; ; ; c__Naldaviricetes; o__Lefavirales; f__Baculoviridae; g__Alphabaculovirus; s__Mamestra brassicae multiple nucleopolyhedrovirus	High	98.65	;	2700988989	Mamestra brassicae multiple nucleopolyhedrovirus	28	489	38	501	140.969	1.75355e-32	26.2397	528	1	-
GSH_GPX1_eco*	2703048624	glutathione peroxidase	2701089250	IMGVR_UViG_2700989521_000015	vOTU_00244634	r__Duplodnaviria; k__Heunggongvirae; p__Uroviricota; c__Caudoviricetes; ; ; ;	Low	12.09	d__Bacteria; p__Proteobacteria; c__Gammaproteobacteria; o__Enterobacterales; f__Enterobacteriaceae; g__Escherichia; s__Escherichia coli	2700989521	Shigella dysenteriae 4 BS1047	1	183	1	183	371.703	2.69272e-130	97.2678	183	1	-
VC_SVCT1_hals*	2703937549	xanthine permease XanP	2703723303	IMGVR_UViG_2703718674_000017	vOTU_00220528	r__Duplodnaviria; k__Heunggongvirae; p__Uroviricota; c__Caudoviricetes; ; ; ;	Low	19.34	d__Bacteria; p__Proteobacteria; c__Gammaproteobacteria; o__Enterobacterales; f__Enterobacteriaceae; g__Escherichia; s__Escherichia coli	2703718674	Escherichia coli E09/224	21	467	19	463	149.443	3.30643e-36	29.3501	463	1	-
VC_SVCT2_hsa	2703937549	xanthine permease XanP	2703723303	IMGVR_UViG_2703718674_000017	vOTU_00220528	r__Duplodnaviria; k__Heunggongvirae; p__Uroviricota; c__Caudoviricetes; ; ; ;	Low	19.34	d__Bacteria; p__Proteobacteria; c__Gammaproteobacteria; o__Enterobacterales; f__Enterobacteriaceae; g__Escherichia; s__Escherichia coli	2703718674	Escherichia coli E09/224	364	579	256	463	62.3882	1.54716e-06	27.3973	463	1	-
VC_SVCT1_hals*	2704814969	xanthine permease XanP	2703744979	IMGVR_UViG_2703718860_000027	vOTU_00220528	r__Duplodnaviria; k__Heunggongvirae; p__Uroviricota; c__Caudoviricetes; ; ; ;	Low	21.78	d__Bacteria; p__Proteobacteria; c__Gammaproteobacteria; o__Enterobacterales; f__Enterobacteriaceae; g__Escherichia; s__Escherichia coli	2703718860	Escherichia coli STEC 3055	21	467	19	463	149.443	3.30643e-36	29.3501	463	1	-
VC_SVCT2_hsa	2704814969	xanthine permease XanP	2703744979	IMGVR_UViG_2703718860_000027	vOTU_00220528	r__Duplodnaviria; k__Heunggongvirae; p__Uroviricota; c__Caudoviricetes; ; ; ;	Low	21.78	d__Bacteria; p__Proteobacteria; c__Gammaproteobacteria; o__Enterobacterales; f__Enterobacteriaceae; g__Escherichia; s__Escherichia coli	2703718860	Escherichia coli STEC 3055	364	579	256	463	62.3882	1.54716e-06	27.3973	463	1	-
VC_SVCT1_hals*	2706534883	xanthine permease XanP	2703784347	IMGVR_UViG_2703719368_000022	vOTU_00220528	r__Duplodnaviria; k__Heunggongvirae; p__Uroviricota; c__Caudoviricetes; ; ; ;	Low	20.49	d__Bacteria; p__Proteobacteria; c__Gammaproteobacteria; o__Enterobacterales; f__Enterobacteriaceae; g__Escherichia; s__Escherichia coli	2703719368	Escherichia coli EPEC 287	21	467	19	463	149.443	3.30643e-36	29.3501	463	1	-
VC_SVCT2_hsa	2706534883	xanthine permease XanP	2703784347	IMGVR_UViG_2703719368_000022	vOTU_00220528	r__Duplodnaviria; k__Heunggongvirae; p__Uroviricota; c__Caudoviricetes; ; ; ;	Low	20.49	d__Bacteria; p__Proteobacteria; c__Gammaproteobacteria; o__Enterobacterales; f__Enterobacteriaceae; g__Escherichia; s__Escherichia coli	2703719368	Escherichia coli EPEC 287	364	579	256	463	62.3882	1.54716e-06	27.3973	463	1	-
GSH_GPX1_eco*	2707863120	glutathione peroxidase	2706819637	IMGVR_UViG_2706794664_000009	vOTU_00241021	r__Duplodnaviria; k__Heunggongvirae; p__Uroviricota; c__Caudoviricetes; ; ; ;	Medium	63.55	d__Bacteria; p__Proteobacteria; c__Gammaproteobacteria; o__Enterobacterales; f__Enterobacteriaceae; g__Escherichia; s__Escherichia coli	2706794664	Shigella sonnei 14601ss_1	1	183	1	183	373.629	5.36525e-131	97.8142	183	1	-
Longevity_HSP70_hsa	2708642277	L1 cell adhesion molecule like protein	2706857223	IMGVR_UViG_2706795120_000001	vOTU_04260284	r__Varidnaviria; k__Bamfordvirae; p__Nucleocytoviricota; c__Megaviricetes; o__Algavirales; f__Phycodnaviridae; ;	High	100	;	2706795120	Chrysochromulina ericina virus CeV-01B	3	610	6	614	917.916	0	70.936	676	1	-
Polyphenols_UGT1A3_hsa	2708642755	glucuronosyltransferase	2706857232	IMGVR_UViG_2706795128_000001	vOTU_08665651	; ; ; c__Naldaviricetes; o__Lefavirales; f__Baculoviridae; g__Alphabaculovirus; s__Agrotis segetum nucleopolyhedrovirus B	High	100	;	2706795128	Agrotis segetum nucleopolyhedrovirus B English	262	467	275	482	98.2117	4.62879e-18	27.4882	534	1	-
Polyphenols_UGT2B15_hsa	2708642755	glucuronosyltransferase	2706857232	IMGVR_UViG_2706795128_000001	vOTU_08665651	; ; ; c__Naldaviricetes; o__Lefavirales; f__Baculoviridae; g__Alphabaculovirus; s__Agrotis segetum nucleopolyhedrovirus B	High	100	;	2706795128	Agrotis segetum nucleopolyhedrovirus B English	8	469	6	482	131.724	2.89027e-29	25.5061	534	1	-
Polyphenols_UGT1A3_hsa	2708645165	glucuronosyltransferase	2706857272	IMGVR_UViG_2706795165_000001	vOTU_08665726	; ; ; c__Naldaviricetes; o__Lefavirales; f__Baculoviridae; g__Alphabaculovirus; s__Chrysodeixis includens nucleopolyhedrovirus	High	98.73	;	2706795165	Pseudoplusia includens SNPV IE	39	510	35	508	123.25	2.38523e-26	21.6	521	1	-
Polyphenols_UGT2B15_hsa	2708645165	glucuronosyltransferase	2706857272	IMGVR_UViG_2706795165_000001	vOTU_08665726	; ; ; c__Naldaviricetes; o__Lefavirales; f__Baculoviridae; g__Alphabaculovirus; s__Chrysodeixis includens nucleopolyhedrovirus	High	98.73	;	2706795165	Pseudoplusia includens SNPV IE	22	489	21	494	157.918	1.46735e-38	26.1663	521	1	-
Longevity_IGF1R_hsa	2708684095	Serine/threonine protein kinase	2706858120	IMGVR_UViG_2706795901_000001	vOTU_08673004	r__Varidnaviria; k__Bamfordvirae; p__Nucleocytoviricota; c__Megaviricetes; o__Pimascovirales; f__Marseilleviridae; g__Marseillevirus;	High	100	;	2706795901	Tokyovirus A1	998	1271	1207	1459	130.954	9.9202e-27	30.1818	1460	1	-
Longevity_IGF1R_hsa	2708684095	Serine/threonine protein kinase	2706858120	IMGVR_UViG_2706795901_000001	vOTU_08673004	r__Varidnaviria; k__Bamfordvirae; p__Nucleocytoviricota; c__Megaviricetes; o__Pimascovirales; f__Marseilleviridae; g__Marseillevirus;	High	100	;	2706795901	Tokyovirus A1	991	1264	736	994	123.25	1.79701e-24	30.7692	1460	1	-
Polyphenols_UGT1A3_hsa	2708684551	glucuronosyltransferase	2706858126	IMGVR_UViG_2706795906_000001	vOTU_08662791	; ; ; c__Naldaviricetes; o__Lefavirales; f__Baculoviridae; g__Alphabaculovirus; s__Catopsilia pomona nucleopolyhedrovirus	High	100	;	2706795906	Catopsilia pomona nucleopolyhedrovirus 416	262	490	254	484	90.5077	1.19932e-15	28.5124	517	1	-
Polyphenols_UGT2B15_hsa	2708684551	glucuronosyltransferase	2706858126	IMGVR_UViG_2706795906_000001	vOTU_08662791	; ; ; c__Naldaviricetes; o__Lefavirales; f__Baculoviridae; g__Alphabaculovirus; s__Catopsilia pomona nucleopolyhedrovirus	High	100	;	2706795906	Catopsilia pomona nucleopolyhedrovirus 416	265	490	255	497	94.3597	8.34317e-17	29.5547	517	1	-
Polyphenols_UGT1A3_hsa	2708684683	glucuronosyltransferase	2706858130	IMGVR_UViG_2706795909_000001	vOTU_08663115	; ; ; c__Naldaviricetes; o__Lefavirales; f__Baculoviridae; g__Alphabaculovirus; s__Sucra jujuba nucleopolyhedrovirus	High	100	;	2706795909	Sucra jujuba nucleopolyhedrovirus 473	16	487	4	484	113.62	3.08254e-23	23.2283	513	1	-
Polyphenols_UGT2B15_hsa	2708684683	glucuronosyltransferase	2706858130	IMGVR_UViG_2706795909_000001	vOTU_08663115	; ; ; c__Naldaviricetes; o__Lefavirales; f__Baculoviridae; g__Alphabaculovirus; s__Sucra jujuba nucleopolyhedrovirus	High	100	;	2706795909	Sucra jujuba nucleopolyhedrovirus 473	23	489	16	484	139.813	3.41531e-32	25.2	513	1	-
Polyphenols_UGT1A3_hsa	2708708884	glucuronosyltransferase	2706858483	IMGVR_UViG_2706796230_000001	vOTU_08662687	; ; ; c__Naldaviricetes; o__Lefavirales; f__Baculoviridae; g__Alphabaculovirus; s__Urbanus proteus nucleopolyhedrovirus	High	100	;	2706796230	Urbanus proteus nucleopolyhedrovirus Southern Brazil	39	516	33	508	104.76	3.05897e-20	22.7092	509	1	-
Polyphenols_UGT2B15_hsa	2708708884	glucuronosyltransferase	2706858483	IMGVR_UViG_2706796230_000001	vOTU_08662687	; ; ; c__Naldaviricetes; o__Lefavirales; f__Baculoviridae; g__Alphabaculovirus; s__Urbanus proteus nucleopolyhedrovirus	High	100	;	2706796230	Urbanus proteus nucleopolyhedrovirus Southern Brazil	3	499	1	502	128.257	3.75995e-28	25	509	1	-
Polyphenols_UGT1A3_hsa	2708709182	glucuronosyltransferase	2706858487	IMGVR_UViG_2706796234_000001	vOTU_08665466	; ; ; c__Naldaviricetes; o__Lefavirales; f__Baculoviridae; g__Betabaculovirus; s__Erinnyis ello granulovirus	High	98.22	;	2706796234	Erinnyis ello granulovirus S86	262	473	244	463	108.997	9.24957e-22	31.2775	466	1	-
Polyphenols_UGT2B15_hsa	2708709182	glucuronosyltransferase	2706858487	IMGVR_UViG_2706796234_000001	vOTU_08665466	; ; ; c__Naldaviricetes; o__Lefavirales; f__Baculoviridae; g__Betabaculovirus; s__Erinnyis ello granulovirus	High	98.22	;	2706796234	Erinnyis ello granulovirus S86	234	464	213	447	109.768	5.1425e-22	28.0851	466	1	-
Polyphenols_UGT1A3_hsa	2708723676	glucuronosyltransferase	2706858802	IMGVR_UViG_2706796497_000001	vOTU_08665742	; ; ; c__Naldaviricetes; o__Lefavirales; f__Baculoviridae; g__Alphabaculovirus;	High	98.34	;	2706796497	Condylorrhiza vestigialis MNPV	262	468	249	463	75.485	7.6054e-11	27.7778	493	1	-
Polyphenols_UGT2B15_hsa	2708723676	glucuronosyltransferase	2706858802	IMGVR_UViG_2706796497_000001	vOTU_08665742	; ; ; c__Naldaviricetes; o__Lefavirales; f__Baculoviridae; g__Alphabaculovirus;	High	98.34	;	2706796497	Condylorrhiza vestigialis MNPV	269	470	254	463	79.337	4.84594e-12	30.8057	493	1	-
Polyphenols_UGT1A3_hsa	2708727904	glucuronosyltransferase	2706858963	IMGVR_UViG_2706796633_000001	vOTU_08665913	; ; ; c__Naldaviricetes; o__Lefavirales; f__Baculoviridae; g__Alphabaculovirus; s__Lambdina fiscellaria nucleopolyhedrovirus	High	100	;	2706796633	Lambdina fiscellaria nucleopolyhedrovirus GR15	262	471	320	533	118.242	1.35644e-24	30.2326	566	1	-
Polyphenols_UGT2B15_hsa	2708727904	glucuronosyltransferase	2706858963	IMGVR_UViG_2706796633_000001	vOTU_08665913	; ; ; c__Naldaviricetes; o__Lefavirales; f__Baculoviridae; g__Alphabaculovirus; s__Lambdina fiscellaria nucleopolyhedrovirus	High	100	;	2706796633	Lambdina fiscellaria nucleopolyhedrovirus GR15	19	473	38	533	102.064	3.18957e-19	23.3068	566	1	-
Longevity_IGF1R_hsa	2708730879	Serine/threonine protein kinase	2706859061	IMGVR_UViG_2706796704_000001	vOTU_08670129	r__Varidnaviria; k__Bamfordvirae; p__Nucleocytoviricota; c__Megaviricetes; o__Pimascovirales; f__Marseilleviridae; g__Marseillevirus;	High	99.66	;	2706796704	Melbournevirus 1	998	1271	1207	1459	134.035	1.0034e-27	30.7971	1460	1	-
Longevity_IGF1R_hsa	2708730879	Serine/threonine protein kinase	2706859061	IMGVR_UViG_2706796704_000001	vOTU_08670129	r__Varidnaviria; k__Bamfordvirae; p__Nucleocytoviricota; c__Megaviricetes; o__Pimascovirales; f__Marseilleviridae; g__Marseillevirus;	High	99.66	;	2706796704	Melbournevirus 1	991	1273	736	1003	124.02	1.11771e-24	30.5085	1460	1	-
Longevity_IGF1R_hsa	2708732305	Serine/threonine protein kinase	2706859105	IMGVR_UViG_2706796746_000001	vOTU_08671956	r__Varidnaviria; k__Bamfordvirae; p__Nucleocytoviricota; c__Megaviricetes; o__Pimascovirales; f__Marseilleviridae; g__Marseillevirus;	High	99	;	2706796746	Brazilian marseillevirus BH2014	991	1266	747	1006	116.701	1.94411e-22	30.0353	1473	1	-
Longevity_IGF1R_hsa	2708732305	Serine/threonine protein kinase	2706859105	IMGVR_UViG_2706796746_000001	vOTU_08671956	r__Varidnaviria; k__Bamfordvirae; p__Nucleocytoviricota; c__Megaviricetes; o__Pimascovirales; f__Marseilleviridae; g__Marseillevirus;	High	99	;	2706796746	Brazilian marseillevirus BH2014	999	1269	1220	1470	114.39	1.1042e-21	29.304	1473	1	-
Polyphenols_UGT1A3_hsa	2708736375	glucuronosyltransferase	2706859168	IMGVR_UViG_2706796807_000001	vOTU_08662984	; ; ; c__Naldaviricetes; o__Lefavirales; f__Baculoviridae; g__Alphabaculovirus; s__Perigonia lusca nucleopolyhedrovirus	High	100	;	2706796807	Perigonia lusca single nucleopolyhedrovirus	263	501	274	522	99.7525	1.64857e-18	26.4822	537	1	-
Polyphenols_UGT2B15_hsa	2708736375	glucuronosyltransferase	2706859168	IMGVR_UViG_2706796807_000001	vOTU_08662984	; ; ; c__Naldaviricetes; o__Lefavirales; f__Baculoviridae; g__Alphabaculovirus; s__Perigonia lusca nucleopolyhedrovirus	High	100	;	2706796807	Perigonia lusca single nucleopolyhedrovirus	9	502	6	521	120.553	1.73239e-25	25	537	1	-
Polyphenols_UGT1A3_hsa	2708736509	glucuronosyltransferase	2706859181	IMGVR_UViG_2706796817_000001	vOTU_08665277	; ; ; c__Naldaviricetes; o__Lefavirales; f__Baculoviridae; g__Alphabaculovirus;	High	99.07	;	2706796817	Peridroma alphabaculovirus GR_167	12	510	140	637	121.324	1.71239e-25	24.0987	650	1	-
Polyphenols_UGT2B15_hsa	2708736509	glucuronosyltransferase	2706859181	IMGVR_UViG_2706796817_000001	vOTU_08665277	; ; ; c__Naldaviricetes; o__Lefavirales; f__Baculoviridae; g__Alphabaculovirus;	High	99.07	;	2706796817	Peridroma alphabaculovirus GR_167	19	489	153	623	143.665	5.64458e-33	25.5061	650	1	-
VC_SVCT1_hals*	2708833436	nucleobase:cation symporter-2, NCS2 family	2708743842	IMGVR_UViG_2708742400_000004	vOTU_08545971	r__Duplodnaviria; k__Heunggongvirae; p__Uroviricota; c__Caudoviricetes; ; ; ;	Medium	65.16	d__Bacteria; p__Proteobacteria; c__Gammaproteobacteria; o__Burkholderiales; f__Burkholderiaceae; g__Janthinobacterium; s__Janthinobacterium sp900156175	2708742400	Janthinobacterium sp. TND4EL3	6	469	1	488	138.272	5.78763e-32	26.7442	499	1	-
VC_SVCT2_hsa	2708833436	nucleobase:cation symporter-2, NCS2 family	2708743842	IMGVR_UViG_2708742400_000004	vOTU_08545971	r__Duplodnaviria; k__Heunggongvirae; p__Uroviricota; c__Caudoviricetes; ; ; ;	Medium	65.16	d__Bacteria; p__Proteobacteria; c__Gammaproteobacteria; o__Burkholderiales; f__Burkholderiaceae; g__Janthinobacterium; s__Janthinobacterium sp900156175	2708742400	Janthinobacterium sp. TND4EL3	93	593	24	499	114.39	3.66952e-23	24.8588	499	1	-
GSH_GPX1_eco*	2714258096	glutathione peroxidase	2713907880	IMGVR_UViG_2713896786_000017	vOTU_00222377	r__Duplodnaviria; k__Heunggongvirae; p__Uroviricota; c__Caudoviricetes; ; ; ;	Medium	51.56	d__Bacteria; p__Proteobacteria; c__Gammaproteobacteria; o__Enterobacterales; f__Enterobacteriaceae; g__Escherichia; s__Escherichia coli	2713896786	Escherichia coli 11-3088	1	183	1	183	376.711	3.37704e-132	98.3607	183	1	-
VC_SVCT1_hals*	2714459291	xanthine permease XanP	2713912827	IMGVR_UViG_2713896832_000004	vOTU_00220528	r__Duplodnaviria; k__Heunggongvirae; p__Uroviricota; c__Caudoviricetes; ; ; ;	Low	22.82	d__Bacteria; p__Proteobacteria; c__Gammaproteobacteria; o__Enterobacterales; f__Enterobacteriaceae; g__Escherichia; s__Escherichia coli	2713896832	Escherichia coli IMT31487	21	467	19	463	148.288	8.08052e-36	29.1405	463	1	-
VC_SVCT2_hsa	2714459291	xanthine permease XanP	2713912827	IMGVR_UViG_2713896832_000004	vOTU_00220528	r__Duplodnaviria; k__Heunggongvirae; p__Uroviricota; c__Caudoviricetes; ; ; ;	Low	22.82	d__Bacteria; p__Proteobacteria; c__Gammaproteobacteria; o__Enterobacterales; f__Enterobacteriaceae; g__Escherichia; s__Escherichia coli	2713896832	Escherichia coli IMT31487	364	579	256	463	62.3882	1.61627e-06	27.3973	463	1	-
VC_SVCT1_hals*	2714473735	xanthine permease XanP	2713913279	IMGVR_UViG_2713896835_000003	vOTU_00220528	r__Duplodnaviria; k__Heunggongvirae; p__Uroviricota; c__Caudoviricetes; ; ; ;	Low	21.03	d__Bacteria; p__Proteobacteria; c__Gammaproteobacteria; o__Enterobacterales; f__Enterobacteriaceae; g__Escherichia; s__Escherichia coli	2713896835	Escherichia coli IMT33204	21	467	19	463	148.288	8.08052e-36	29.1405	463	1	-
VC_SVCT2_hsa	2714473735	xanthine permease XanP	2713913279	IMGVR_UViG_2713896835_000003	vOTU_00220528	r__Duplodnaviria; k__Heunggongvirae; p__Uroviricota; c__Caudoviricetes; ; ; ;	Low	21.03	d__Bacteria; p__Proteobacteria; c__Gammaproteobacteria; o__Enterobacterales; f__Enterobacteriaceae; g__Escherichia; s__Escherichia coli	2713896835	Escherichia coli IMT33204	364	579	256	463	62.3882	1.61627e-06	27.3973	463	1	-
VC_SVCT1_hals*	2715352392	xanthine permease XanP	2713938038	IMGVR_UViG_2713897054_000019	vOTU_00220528	r__Duplodnaviria; k__Heunggongvirae; p__Uroviricota; c__Caudoviricetes; ; ; ;	Low	18.47	d__Bacteria; p__Proteobacteria; c__Gammaproteobacteria; o__Enterobacterales; f__Enterobacteriaceae; g__Escherichia; s__Escherichia coli	2713897054	Escherichia coli H1.94	21	467	19	463	149.443	3.30643e-36	29.3501	463	1	-
VC_SVCT2_hsa	2715352392	xanthine permease XanP	2713938038	IMGVR_UViG_2713897054_000019	vOTU_00220528	r__Duplodnaviria; k__Heunggongvirae; p__Uroviricota; c__Caudoviricetes; ; ; ;	Low	18.47	d__Bacteria; p__Proteobacteria; c__Gammaproteobacteria; o__Enterobacterales; f__Enterobacteriaceae; g__Escherichia; s__Escherichia coli	2713897054	Escherichia coli H1.94	364	579	256	463	62.3882	1.54716e-06	27.3973	463	1	-
VC_GULO_vcy*	2716075062	FAD/FMN-containing dehydrogenase	2713953672	IMGVR_UViG_2713897217_000003	vOTU_08514345	r__Duplodnaviria; k__Heunggongvirae; p__Uroviricota; c__Caudoviricetes; ; ; ;	High	100	d__Bacteria; p__Proteobacteria; c__Gammaproteobacteria; o__Pseudomonadales; f__Pseudomonadaceae; g__Pseudomonas_E; s__Pseudomonas_E protegens	2713897217	Pseudomonas protegens PGNR1	34	207	140	331	62.3882	1.48197e-06	26.1307	650	1	-
VD_CYP2R1_hsa	2718200897	Cytochrome P450	2716943109	IMGVR_UViG_2716885049_000001	vOTU_08671777	r__Varidnaviria; k__Bamfordvirae; p__Nucleocytoviricota; c__Megaviricetes; ; ; ;	High	100	;	2716885049	Pandoravirus inopinatum KlaHel	308	497	203	403	83.9593	8.40996e-14	30.9179	409	1	-
VD_CYP27B1_hsa	2718200897	Cytochrome P450	2716943109	IMGVR_UViG_2716885049_000001	vOTU_08671777	r__Varidnaviria; k__Bamfordvirae; p__Nucleocytoviricota; c__Megaviricetes; ; ; ;	High	100	;	2716885049	Pandoravirus inopinatum KlaHel	301	482	194	381	102.064	9.04336e-20	32.1429	409	1	-
VD_CYP24A1_hsa	2718200897	Cytochrome P450	2716943109	IMGVR_UViG_2716885049_000001	vOTU_08671777	r__Varidnaviria; k__Bamfordvirae; p__Nucleocytoviricota; c__Megaviricetes; ; ; ;	High	100	;	2716885049	Pandoravirus inopinatum KlaHel	313	492	192	384	93.2041	9.17504e-17	27.8351	409	1	-
Polyphenols_F3'H_vvi	2718200897	Cytochrome P450	2716943109	IMGVR_UViG_2716885049_000001	vOTU_08671777	r__Varidnaviria; k__Bamfordvirae; p__Nucleocytoviricota; c__Megaviricetes; ; ; ;	High	100	;	2716885049	Pandoravirus inopinatum KlaHel	246	467	126	377	79.337	2.60273e-12	25	409	1	-
Longevity_IGF1R_hsa	2718200733	Protein tyrosine kinase	2716943109	IMGVR_UViG_2716885049_000001	vOTU_08671777	r__Varidnaviria; k__Bamfordvirae; p__Nucleocytoviricota; c__Megaviricetes; ; ; ;	High	100	;	2716885049	Pandoravirus inopinatum KlaHel	1120	1267	8	153	98.2117	9.581e-20	37.0861	166	1	-
Anticancer_CYP1A2_hsa	2718200897	Cytochrome P450	2716943109	IMGVR_UViG_2716885049_000001	vOTU_08671777	r__Varidnaviria; k__Bamfordvirae; p__Nucleocytoviricota; c__Megaviricetes; ; ; ;	High	100	;	2716885049	Pandoravirus inopinatum KlaHel	317	485	205	381	67.3958	2.30035e-08	27.1739	409	1	-
Anticancer_CYP2E1_hsa	2718200897	Cytochrome P450	2716943109	IMGVR_UViG_2716885049_000001	vOTU_08671777	r__Varidnaviria; k__Bamfordvirae; p__Nucleocytoviricota; c__Megaviricetes; ; ; ;	High	100	;	2716885049	Pandoravirus inopinatum KlaHel	284	482	189	405	68.1662	1.12053e-08	28.2609	409	1	-
VC_SVCT2_hsa	2718348981	uracil-xanthine permease	2718225360	IMGVR_UViG_2718217648_000002	vOTU_08567156	r__Duplodnaviria; k__Heunggongvirae; p__Uroviricota; c__Caudoviricetes; ; ; ;	Medium	72.13	d__Bacteria; p__Firmicutes; c__Bacilli; o__Bacillales; f__Bacillaceae; g__Bacillus; s__Bacillus velezensis	2718217648	Bacillus amyloliquefaciens F11	367	587	82	297	90.1225	3.93246e-16	29.0749	297	1	-
GSH_GPX1_eco*	2720670431	glutathione peroxidase	2718228868	IMGVR_UViG_2718218244_000005	vOTU_01658835	r__Duplodnaviria; k__Heunggongvirae; p__Uroviricota; c__Caudoviricetes; ; ; ;	High	100	d__Bacteria; p__Proteobacteria; c__Gammaproteobacteria; o__Burkholderiales; f__Neisseriaceae; g__Neisseria; s__Neisseria meningitidis	2718218244	Neisseria meningitidis 331401	10	170	8	168	140.969	2.9348e-39	43.7126	177	5	-
VC_SVCT2_hsa	2723934622	xanthine permease	2721801446	IMGVR_UViG_2721755777_000003	vOTU_08554252	r__Duplodnaviria; k__Heunggongvirae; p__Uroviricota; c__Caudoviricetes; ; ; ;	High	97.98	d__Bacteria; p__Firmicutes; c__Bacilli; o__Bacillales; f__Bacillaceae; g__Bacillus; s__Bacillus velezensis	2721755777	Bacillus subtilis J5	367	587	82	297	90.1225	4.00688e-16	29.0749	297	3	-
Polyphenols_FLS_ath	2725509962	Isopenicillin N synthase	2724709333	IMGVR_UViG_2724679114_000001	vOTU_00247384	r__Duplodnaviria; k__Heunggongvirae; p__Uroviricota; c__Caudoviricetes; ; ; ;	Medium	76.04	d__Bacteria; p__Proteobacteria; c__Alphaproteobacteria; o__Rhodobacterales; f__Rhodobacteraceae; g__Ponticoccus; s__Ponticoccus marisrubri	2724679114	Ponticoccus marisrubri SJ5A-1	50	310	17	296	59.6918	2.2792e-06	26.4605	327	2	-
Anticancer_GSTT1_hsa	2726533686	glutathione S-transferase	2724727283	IMGVR_UViG_2724679360_000011	vOTU_00247557	r__Duplodnaviria; k__Heunggongvirae; p__Uroviricota; c__Caudoviricetes; ; ; ;	Low	18.13	d__Bacteria; p__Proteobacteria; c__Gammaproteobacteria; o__Enterobacterales; f__Enterobacteriaceae; g__Yersinia; s__Yersinia pekkanenii	2724679360	Yersinia pekkanenii A125KOH2	8	101	13	108	68.1662	2.84395e-10	36.4583	213	1	-
Anticancer_MLH1_hsa	2727258360	DNA mismatch repair protein MutL	2724747445	IMGVR_UViG_2724679556_000004	vOTU_00247719	r__Duplodnaviria; k__Heunggongvirae; p__Uroviricota; c__Caudoviricetes; ; ; ;	Low	9.34	d__Bacteria; p__Firmicutes_A; c__Clostridia; o__Clostridiales; f__Clostridiaceae; g__Clostridium; s__Clostridium botulinum_A	2724679556	Clostridium botulinum CDC 5247	8	334	4	326	213.386	7.90446e-56	36.7164	676	2	-
Anticancer_PMS2_hsa	2727258360	DNA mismatch repair protein MutL	2724747445	IMGVR_UViG_2724679556_000004	vOTU_00247719	r__Duplodnaviria; k__Heunggongvirae; p__Uroviricota; c__Caudoviricetes; ; ; ;	Low	9.34	d__Bacteria; p__Firmicutes_A; c__Clostridia; o__Clostridiales; f__Clostridiaceae; g__Clostridium; s__Clostridium botulinum_A	2724679556	Clostridium botulinum CDC 5247	13	352	2	315	134.806	6.2961e-29	25.8065	676	2	-
Anticancer_PMS2_hsa	2727258360	DNA mismatch repair protein MutL	2724747445	IMGVR_UViG_2724679556_000004	vOTU_00247719	r__Duplodnaviria; k__Heunggongvirae; p__Uroviricota; c__Caudoviricetes; ; ; ;	Low	9.34	d__Bacteria; p__Firmicutes_A; c__Clostridia; o__Clostridiales; f__Clostridiaceae; g__Clostridium; s__Clostridium botulinum_A	2724679556	Clostridium botulinum CDC 5247	673	850	485	660	72.7886	1.70927e-09	28.2609	676	2	-
Anticancer_MLH1_hsa	2727260056	DNA mismatch repair protein MutL	2724747478	IMGVR_UViG_2724679557_000005	vOTU_08535002	r__Duplodnaviria; k__Heunggongvirae; p__Uroviricota; c__Caudoviricetes; ; ; ;	Medium	80.08	d__Bacteria; p__Firmicutes_A; c__Clostridia; o__Clostridiales; f__Clostridiaceae; g__Clostridium; s__Clostridium botulinum_A	2724679557	Clostridium botulinum Prevot Ped 1	8	334	4	326	213.386	8.22314e-56	36.7164	676	1	-
Anticancer_PMS2_hsa	2727260056	DNA mismatch repair protein MutL	2724747478	IMGVR_UViG_2724679557_000005	vOTU_08535002	r__Duplodnaviria; k__Heunggongvirae; p__Uroviricota; c__Caudoviricetes; ; ; ;	Medium	80.08	d__Bacteria; p__Firmicutes_A; c__Clostridia; o__Clostridiales; f__Clostridiaceae; g__Clostridium; s__Clostridium botulinum_A	2724679557	Clostridium botulinum Prevot Ped 1	13	352	2	315	134.806	6.52405e-29	25.8065	676	1	-
Anticancer_PMS2_hsa	2727260056	DNA mismatch repair protein MutL	2724747478	IMGVR_UViG_2724679557_000005	vOTU_08535002	r__Duplodnaviria; k__Heunggongvirae; p__Uroviricota; c__Caudoviricetes; ; ; ;	Medium	80.08	d__Bacteria; p__Firmicutes_A; c__Clostridia; o__Clostridiales; f__Clostridiaceae; g__Clostridium; s__Clostridium botulinum_A	2724679557	Clostridium botulinum Prevot Ped 1	673	850	485	660	73.1738	1.63734e-09	28.2609	676	1	-
VB7_bioB_eco*	2727850317	biotin synthase	2724803752	IMGVR_UViG_2724679710_000002	vOTU_08571338	r__Duplodnaviria; k__Heunggongvirae; p__Uroviricota; c__Caudoviricetes; ; ; ;	High	100	d__Bacteria; p__Proteobacteria; c__Alphaproteobacteria; o__Rhodobacterales; f__Rhodobacteraceae; g__Paracoccus; s__Paracoccus laeviglucosivorans	2724679710	Paracoccus laeviglucosivorans DSM 100094	4	316	10	322	411.764	4.19906e-141	61.0224	324	1	-
VC_SVCT1_hals*	2730203151	nucleobase:cation symporter-2, NCS2 family	2728434708	IMGVR_UViG_2728369375_000003	vOTU_08522004	r__Duplodnaviria; k__Heunggongvirae; p__Uroviricota; c__Caudoviricetes; ; ; ;	Low	32.75	d__Bacteria; p__Proteobacteria; c__Gammaproteobacteria; o__Burkholderiales; f__Burkholderiaceae; g__Janthinobacterium; s__Janthinobacterium sp001865675	2728369375	Janthinobacterium sp. 1_2014MBL_MicDiv	41	477	36	491	140.584	7.52559e-33	28.1893	492	5	-
VC_SVCT2_hsa	2730203151	nucleobase:cation symporter-2, NCS2 family	2728434708	IMGVR_UViG_2728369375_000003	vOTU_08522004	r__Duplodnaviria; k__Heunggongvirae; p__Uroviricota; c__Caudoviricetes; ; ; ;	Low	32.75	d__Bacteria; p__Proteobacteria; c__Gammaproteobacteria; o__Burkholderiales; f__Burkholderiaceae; g__Janthinobacterium; s__Janthinobacterium sp001865675	2728369375	Janthinobacterium sp. 1_2014MBL_MicDiv	359	569	272	475	87.4261	2.1031e-14	31.8182	492	5	-
VC_SVCT1_hals*	2733929628	xanthine permease XanP	2732028185	IMGVR_UViG_2731957955_000011	vOTU_00220528	r__Duplodnaviria; k__Heunggongvirae; p__Uroviricota; c__Caudoviricetes; ; ; ;	Low	19.4	d__Bacteria; p__Proteobacteria; c__Gammaproteobacteria; o__Enterobacterales; f__Enterobacteriaceae; g__Escherichia; s__Escherichia coli	2731957955	Escherichia coli ECGM-EL2071	21	467	19	463	149.443	3.30643e-36	29.3501	463	1	-
VC_SVCT2_hsa	2733929628	xanthine permease XanP	2732028185	IMGVR_UViG_2731957955_000011	vOTU_00220528	r__Duplodnaviria; k__Heunggongvirae; p__Uroviricota; c__Caudoviricetes; ; ; ;	Low	19.4	d__Bacteria; p__Proteobacteria; c__Gammaproteobacteria; o__Enterobacterales; f__Enterobacteriaceae; g__Escherichia; s__Escherichia coli	2731957955	Escherichia coli ECGM-EL2071	364	579	256	463	62.3882	1.54716e-06	27.3973	463	1	-
VC_SVCT1_hals*	2738022046	xanthine permease XanP	2737499746	IMGVR_UViG_2737471847_000001	vOTU_00220528	r__Duplodnaviria; k__Heunggongvirae; p__Uroviricota; c__Caudoviricetes; ; ; ;	Low	21.62	d__Bacteria; p__Proteobacteria; c__Gammaproteobacteria; o__Enterobacterales; f__Enterobacteriaceae; g__Escherichia; s__Escherichia coli	2737471847	Escherichia coli CVM N33443PS	21	467	19	463	149.443	3.30643e-36	29.3501	463	1	-
VC_SVCT2_hsa	2738022046	xanthine permease XanP	2737499746	IMGVR_UViG_2737471847_000001	vOTU_00220528	r__Duplodnaviria; k__Heunggongvirae; p__Uroviricota; c__Caudoviricetes; ; ; ;	Low	21.62	d__Bacteria; p__Proteobacteria; c__Gammaproteobacteria; o__Enterobacterales; f__Enterobacteriaceae; g__Escherichia; s__Escherichia coli	2737471847	Escherichia coli CVM N33443PS	364	579	256	463	62.3882	1.54716e-06	27.3973	463	1	-
VC_SVCT1_hals*	2738087454	xanthine permease XanP	2737501661	IMGVR_UViG_2737471860_000007	vOTU_00220528	r__Duplodnaviria; k__Heunggongvirae; p__Uroviricota; c__Caudoviricetes; ; ; ;	Low	19.66	d__Bacteria; p__Proteobacteria; c__Gammaproteobacteria; o__Enterobacterales; f__Enterobacteriaceae; g__Escherichia; s__Escherichia coli	2737471860	Escherichia coli CVM N34152PS	21	467	19	463	149.443	3.30643e-36	29.3501	463	1	-
VC_SVCT2_hsa	2738087454	xanthine permease XanP	2737501661	IMGVR_UViG_2737471860_000007	vOTU_00220528	r__Duplodnaviria; k__Heunggongvirae; p__Uroviricota; c__Caudoviricetes; ; ; ;	Low	19.66	d__Bacteria; p__Proteobacteria; c__Gammaproteobacteria; o__Enterobacterales; f__Enterobacteriaceae; g__Escherichia; s__Escherichia coli	2737471860	Escherichia coli CVM N34152PS	364	579	256	463	62.3882	1.54716e-06	27.3973	463	1	-
Anticancer_MLH1_hsa	2738411345	DNA mismatch repair protein MutL	2737507008	IMGVR_UViG_2737471994_000001	vOTU_08516727	r__Duplodnaviria; k__Heunggongvirae; p__Uroviricota; c__Caudoviricetes; ; ; ;	High	100	d__Bacteria; p__Firmicutes; c__Bacilli; o__Lactobacillales; f__Streptococcaceae; g__Streptococcus; s__Streptococcus pyogenes	2737471994	Streptococcus pyogenes SST1019-1	8	334	4	326	192.586	1.45008e-48	35.1906	660	1	-
Anticancer_PMS2_hsa	2738411345	DNA mismatch repair protein MutL	2737507008	IMGVR_UViG_2737471994_000001	vOTU_08516727	r__Duplodnaviria; k__Heunggongvirae; p__Uroviricota; c__Caudoviricetes; ; ; ;	High	100	d__Bacteria; p__Firmicutes; c__Bacilli; o__Lactobacillales; f__Streptococcaceae; g__Streptococcus; s__Streptococcus pyogenes	2737471994	Streptococcus pyogenes SST1019-1	24	359	13	322	137.117	9.28022e-30	28.4483	660	1	-
Anticancer_MLH1_hsa	2738423305	DNA mismatch repair protein MutL	2737507149	IMGVR_UViG_2737472000_000002	vOTU_08516727	r__Duplodnaviria; k__Heunggongvirae; p__Uroviricota; c__Caudoviricetes; ; ; ;	High	100	d__Bacteria; p__Firmicutes; c__Bacilli; o__Lactobacillales; f__Streptococcaceae; g__Streptococcus; s__Streptococcus pyogenes	2737472000	Streptococcus pyogenes SST2088-1	8	334	4	326	192.586	1.45008e-48	35.1906	660	1	-
Anticancer_PMS2_hsa	2738423305	DNA mismatch repair protein MutL	2737507149	IMGVR_UViG_2737472000_000002	vOTU_08516727	r__Duplodnaviria; k__Heunggongvirae; p__Uroviricota; c__Caudoviricetes; ; ; ;	High	100	d__Bacteria; p__Firmicutes; c__Bacilli; o__Lactobacillales; f__Streptococcaceae; g__Streptococcus; s__Streptococcus pyogenes	2737472000	Streptococcus pyogenes SST2088-1	24	359	13	322	137.117	9.28022e-30	28.4483	660	1	-
Anticancer_MLH1_hsa	2738426593	DNA mismatch repair protein MutL	2737507557	IMGVR_UViG_2737472002_000004	vOTU_08515594	r__Duplodnaviria; k__Heunggongvirae; p__Uroviricota; c__Caudoviricetes; ; ; ;	High	100	d__Bacteria; p__Firmicutes; c__Bacilli; o__Lactobacillales; f__Streptococcaceae; g__Streptococcus; s__Streptococcus pyogenes	2737472002	Streptococcus pyogenes SST2091-1	8	334	4	326	192.2	1.70968e-48	35.1906	660	1	-
Anticancer_PMS2_hsa	2738426593	DNA mismatch repair protein MutL	2737507557	IMGVR_UViG_2737472002_000004	vOTU_08515594	r__Duplodnaviria; k__Heunggongvirae; p__Uroviricota; c__Caudoviricetes; ; ; ;	High	100	d__Bacteria; p__Firmicutes; c__Bacilli; o__Lactobacillales; f__Streptococcaceae; g__Streptococcus; s__Streptococcus pyogenes	2737472002	Streptococcus pyogenes SST2091-1	24	359	13	322	136.732	1.23506e-29	28.4483	660	1	-
Anticancer_MLH1_hsa	2738434553	DNA mismatch repair protein MutL	2737507985	IMGVR_UViG_2737472007_000001	vOTU_08515594	r__Duplodnaviria; k__Heunggongvirae; p__Uroviricota; c__Caudoviricetes; ; ; ;	High	100	d__Bacteria; p__Firmicutes; c__Bacilli; o__Lactobacillales; f__Streptococcaceae; g__Streptococcus; s__Streptococcus pyogenes	2737472007	Streptococcus pyogenes SST2102-1	8	334	4	326	192.2	1.70968e-48	35.1906	660	2	-
Anticancer_PMS2_hsa	2738434553	DNA mismatch repair protein MutL	2737507985	IMGVR_UViG_2737472007_000001	vOTU_08515594	r__Duplodnaviria; k__Heunggongvirae; p__Uroviricota; c__Caudoviricetes; ; ; ;	High	100	d__Bacteria; p__Firmicutes; c__Bacilli; o__Lactobacillales; f__Streptococcaceae; g__Streptococcus; s__Streptococcus pyogenes	2737472007	Streptococcus pyogenes SST2102-1	24	359	13	322	136.732	1.23506e-29	28.4483	660	2	-
Anticancer_MLH1_hsa	2738439172	DNA mismatch repair protein MutL	2737508026	IMGVR_UViG_2737472009_000002	vOTU_08516727	r__Duplodnaviria; k__Heunggongvirae; p__Uroviricota; c__Caudoviricetes; ; ; ;	High	100	d__Bacteria; p__Firmicutes; c__Bacilli; o__Lactobacillales; f__Streptococcaceae; g__Streptococcus; s__Streptococcus pyogenes	2737472009	Streptococcus pyogenes SST2229-1	8	334	4	326	192.586	1.45008e-48	35.1906	660	1	-
Anticancer_PMS2_hsa	2738439172	DNA mismatch repair protein MutL	2737508026	IMGVR_UViG_2737472009_000002	vOTU_08516727	r__Duplodnaviria; k__Heunggongvirae; p__Uroviricota; c__Caudoviricetes; ; ; ;	High	100	d__Bacteria; p__Firmicutes; c__Bacilli; o__Lactobacillales; f__Streptococcaceae; g__Streptococcus; s__Streptococcus pyogenes	2737472009	Streptococcus pyogenes SST2229-1	24	359	13	322	137.117	9.28022e-30	28.4483	660	1	-
Anticancer_GSTT1_hsa	2744289420	glutathione S-transferase	2744059304	IMGVR_UViG_2744054452_000003	vOTU_08521527	r__Duplodnaviria; k__Heunggongvirae; p__Uroviricota; c__Caudoviricetes; ; ; ;	High	95.39	d__Bacteria; p__Proteobacteria; c__Gammaproteobacteria; o__Burkholderiales; f__Burkholderiaceae; g__Comamonas; s__Comamonas thiooxydans	2744054452	Comamonas thiooxydans PHE2-6	15	168	14	163	67.3958	5.18973e-10	31.2102	207	1	-
VB7_bioB_eco*	2744463517	biotin synthase	2744061617	IMGVR_UViG_2744054491_000004	vOTU_08561959	r__Duplodnaviria; k__Heunggongvirae; p__Uroviricota; c__Caudoviricetes; ; ; ;	High	100	d__Bacteria; p__Proteobacteria; c__Alphaproteobacteria; o__Rhizobiales; f__Stappiaceae; g__Pseudovibrio; s__Pseudovibrio sp900143565	2744054491	Pseudovibrio sp. Ad13	4	323	8	327	403.29	9.45021e-138	58.4375	330	1	-
GSH_GPX1_eco*	2754049658	glutathione peroxidase	2751261941	IMGVR_UViG_2751185958_000014	vOTU_08517056	r__Duplodnaviria; k__Heunggongvirae; p__Uroviricota; c__Caudoviricetes; ; ; ;	Low	17.59	d__Bacteria; p__Proteobacteria; c__Gammaproteobacteria; o__Enterobacterales; f__Enterobacteriaceae; g__Escherichia; s__Escherichia coli	2751185958	Shigella sp. FC1661	1	183	1	183	370.548	8.15736e-130	97.2678	183	1	-
GSH_GPX1_eco*	2754122403	glutathione peroxidase	2751266993	IMGVR_UViG_2751185973_000015	vOTU_08517056	r__Duplodnaviria; k__Heunggongvirae; p__Uroviricota; c__Caudoviricetes; ; ; ;	Low	16.44	d__Bacteria; p__Proteobacteria; c__Gammaproteobacteria; o__Enterobacterales; f__Enterobacteriaceae; g__Escherichia; s__Escherichia coli	2751185973	Shigella sp. FC2383	1	183	1	183	370.548	8.15736e-130	97.2678	183	1	-
Longevity_IGF1R_hsa	2758430514	serine/threonine protein kinase	2757368559	IMGVR_UViG_2757320703_000001	vOTU_08673789	r__Varidnaviria; k__Bamfordvirae; p__Nucleocytoviricota; c__Megaviricetes; o__Pimascovirales; f__Marseilleviridae; g__Marseillevirus;	High	100	;	2757320703	Noumeavirus	991	1266	748	1007	117.857	8.26085e-23	30.5263	1473	1	-
Longevity_IGF1R_hsa	2758430514	serine/threonine protein kinase	2757368559	IMGVR_UViG_2757320703_000001	vOTU_08673789	r__Varidnaviria; k__Bamfordvirae; p__Nucleocytoviricota; c__Megaviricetes; o__Pimascovirales; f__Marseilleviridae; g__Marseillevirus;	High	100	;	2757320703	Noumeavirus	997	1262	1218	1463	114.005	1.20182e-21	28.6245	1473	1	-
Longevity_IGF1R_hsa	2758430628	serine/threonine protein kinase	2757368560	IMGVR_UViG_2757320704_000001	vOTU_08671892	r__Varidnaviria; k__Bamfordvirae; p__Nucleocytoviricota; c__Megaviricetes; o__Pimascovirales; f__Marseilleviridae; g__Marseillevirus;	High	100	;	2757320704	Golden Marseillevirus	1077	1266	12	191	94.7449	2.64065e-17	33.5025	301	1	-
Longevity_IGF1R_hsa	2758430626	serine/threonine protein kinase	2757368560	IMGVR_UViG_2757320704_000001	vOTU_08671892	r__Varidnaviria; k__Bamfordvirae; p__Nucleocytoviricota; c__Megaviricetes; o__Pimascovirales; f__Marseilleviridae; g__Marseillevirus;	High	100	;	2757320704	Golden Marseillevirus	999	1269	178	428	120.553	5.47733e-25	30.0366	431	1	-
Polyphenols_UGT1A3_hsa	2758567323	glucuronosyltransferase	2757369136	IMGVR_UViG_2757321062_000001	vOTU_08663751	; ; ; c__Naldaviricetes; o__Lefavirales; f__Baculoviridae; g__Betabaculovirus; s__Plodia interpunctella granulovirus	High	100	;	2757321062	Plodia interpunctella granulovirus	262	471	247	459	114.005	1.51683e-23	30.4545	460	1	-
Polyphenols_UGT2B15_hsa	2758567323	glucuronosyltransferase	2757369136	IMGVR_UViG_2757321062_000001	vOTU_08663751	; ; ; c__Naldaviricetes; o__Lefavirales; f__Baculoviridae; g__Betabaculovirus; s__Plodia interpunctella granulovirus	High	100	;	2757321062	Plodia interpunctella granulovirus	9	473	4	459	131.339	1.73918e-29	22.5673	460	1	-
Polyphenols_UGT1A3_hsa	2758567893	glucuronosyltransferase	2757369212	IMGVR_UViG_2757321126_000001	vOTU_08663620	; ; ; c__Naldaviricetes; o__Lefavirales; f__Baculoviridae; g__Alphabaculovirus; s__Anticarsia gemmatalis multiple nucleopolyhedrovirus	High	100	;	2757321126	Anticarsia gemmatalis multiple nucleopolyhedrovirus	262	468	249	463	87.8113	1.04762e-14	29.6296	493	1	-
Polyphenols_UGT2B15_hsa	2758567893	glucuronosyltransferase	2757369212	IMGVR_UViG_2757321126_000001	vOTU_08663620	; ; ; c__Naldaviricetes; o__Lefavirales; f__Baculoviridae; g__Alphabaculovirus; s__Anticarsia gemmatalis multiple nucleopolyhedrovirus	High	100	;	2757321126	Anticarsia gemmatalis multiple nucleopolyhedrovirus	269	470	254	463	91.2781	7.10239e-16	31.7536	493	1	-
Longevity_SIRT1_hsa	2769840846	NAD-dependent deacetylase	2767842210	IMGVR_UViG_2767802349_000003	vOTU_00218595	r__Duplodnaviria; k__Heunggongvirae; p__Uroviricota; c__Caudoviricetes; ; ; ;	High	100	d__Bacteria; p__Firmicutes; c__Bacilli; o__Bacillales; f__Bacillaceae_G; g__Bacillus_A; s__Bacillus_A thuringiensis_S	2767802349	Bacillus sp. AG102	242	474	1	220	100.908	3.33694e-20	29.8755	241	1	-
VA_LRAT_hsa	2775809196	lecithin:retinol acyltransferase	2775513965	IMGVR_UViG_2775506774_000001	vOTU_08533886	r__Duplodnaviria; k__Heunggongvirae; p__Uroviricota; c__Caudoviricetes; ; ; ;	Medium	64.13	d__Bacteria; p__Myxococcota; c__UBA6777; o__UBA6777; f__UBA6777; g__UBA6777;	2775506774	Myxococcales bacterium UBA6777	48	179	11	115	56.6102	1.23863e-06	31.1111	140	1	-
VA_LRAT_hsa	2779857543	lecithin:retinol acyltransferase	2778304670	IMGVR_UViG_2778261369_000001	vOTU_00252339	r__Duplodnaviria; k__Heunggongvirae; p__Uroviricota; c__Caudoviricetes; ; ; ;	Low	46.13	d__Bacteria; p__Myxococcota; c__UBA6777; o__UBA6777; f__UBA6777; g__UBA6777;	2778261369	Deltaproteobacteria bacterium NP119	48	179	11	115	56.6102	1.23863e-06	31.1111	140	1	-
VC_SVCT1_hals*	2779963137	xanthine permease XanP	2778307073	IMGVR_UViG_2778261394_000005	vOTU_00220528	r__Duplodnaviria; k__Heunggongvirae; p__Uroviricota; c__Caudoviricetes; ; ; ;	Low	20.68	d__Bacteria; p__Proteobacteria; c__Gammaproteobacteria; o__Enterobacterales; f__Enterobacteriaceae; g__Escherichia; s__Escherichia coli	2778261394	Escherichia coli MOD1-EC6014	21	467	19	463	149.828	2.23434e-36	29.3501	463	1	-
VC_SVCT2_hsa	2779963137	xanthine permease XanP	2778307073	IMGVR_UViG_2778261394_000005	vOTU_00220528	r__Duplodnaviria; k__Heunggongvirae; p__Uroviricota; c__Caudoviricetes; ; ; ;	Low	20.68	d__Bacteria; p__Proteobacteria; c__Gammaproteobacteria; o__Enterobacterales; f__Enterobacteriaceae; g__Escherichia; s__Escherichia coli	2778261394	Escherichia coli MOD1-EC6014	364	579	256	463	62.3882	1.54716e-06	27.3973	463	1	-
Longevity_DKC1_mja*	2780077527	tRNA pseudouridine55 synthase	2778309683	IMGVR_UViG_2778261426_000004	vOTU_00252428	r__Varidnaviria; k__Bamfordvirae; p__Nucleocytoviricota; c__Megaviricetes; o__Imitervirales; f__Mimiviridae; ;	Low	11.99	;	2778261426	Magnetococcales bacterium SAT227	47	218	4	220	76.6406	1.21366e-12	29.0323	222	1	-
GSH_GPX1_eco*	2780358542	glutathione peroxidase	2778316502	IMGVR_UViG_2778261508_000017	vOTU_08557609	r__Duplodnaviria; k__Heunggongvirae; p__Uroviricota; c__Caudoviricetes; ; ; ;	Low	15.21	d__Bacteria; p__Proteobacteria; c__Gammaproteobacteria; o__Enterobacterales; f__Enterobacteriaceae; g__Escherichia; s__Escherichia coli	2778261508	Escherichia coli MOD1-EC5221	1	183	1	183	373.629	5.36525e-131	97.8142	183	1	-
VC_SVCT1_hals*	2780493625	xanthine permease XanP	2778321117	IMGVR_UViG_2778261537_000012	vOTU_00220528	r__Duplodnaviria; k__Heunggongvirae; p__Uroviricota; c__Caudoviricetes; ; ; ;	Low	18.64	d__Bacteria; p__Proteobacteria; c__Gammaproteobacteria; o__Enterobacterales; f__Enterobacteriaceae; g__Escherichia; s__Escherichia coli	2778261537	Escherichia coli MOD1-EC6542	21	467	19	463	149.443	3.30643e-36	29.3501	463	1	-
VC_SVCT2_hsa	2780493625	xanthine permease XanP	2778321117	IMGVR_UViG_2778261537_000012	vOTU_00220528	r__Duplodnaviria; k__Heunggongvirae; p__Uroviricota; c__Caudoviricetes; ; ; ;	Low	18.64	d__Bacteria; p__Proteobacteria; c__Gammaproteobacteria; o__Enterobacterales; f__Enterobacteriaceae; g__Escherichia; s__Escherichia coli	2778261537	Escherichia coli MOD1-EC6542	364	579	256	463	62.3882	1.54716e-06	27.3973	463	1	-
GSH_GPX1_eco*	2780973180	glutathione peroxidase	2778335035	IMGVR_UViG_2778261674_000015	vOTU_08531379	r__Duplodnaviria; k__Heunggongvirae; p__Uroviricota; c__Caudoviricetes; ; ; ;	Low	17.15	d__Bacteria; p__Proteobacteria; c__Gammaproteobacteria; o__Enterobacterales; f__Enterobacteriaceae; g__Escherichia; s__Escherichia coli	2778261674	Escherichia coli MOD1-EC5012	1	183	1	183	373.629	5.36525e-131	97.8142	183	2	-
Anticancer_GSTM1_hsa	2786501669	glutathione S-transferase	2785569513	IMGVR_UViG_2785511443_000002	vOTU_00253720	r__Varidnaviria; k__Bamfordvirae; p__Nucleocytoviricota; c__Megaviricetes; ; ; ;	Low	1.49	;	2785511443	Marinimicrobia bacterium SAT176	3	209	1	216	68.1662	1.7709e-10	28.6996	216	1	-
VD_CYP2R1_hsa	2786501063	cytochrome P450	2785569483	IMGVR_UViG_2785511443_000012	vOTU_00253705	r__Varidnaviria; k__Bamfordvirae; p__Nucleocytoviricota; c__Megaviricetes; ; ; ;	Low	4.75	;	2785511443	Marinimicrobia bacterium SAT176	288	480	257	456	80.4925	1.8288e-12	29.1866	497	1	-
VD_CYP24A1_hsa	2786501063	cytochrome P450	2785569483	IMGVR_UViG_2785511443_000012	vOTU_00253705	r__Varidnaviria; k__Bamfordvirae; p__Nucleocytoviricota; c__Megaviricetes; ; ; ;	Low	4.75	;	2785511443	Marinimicrobia bacterium SAT176	323	488	274	454	84.7297	8.0204e-14	30.3867	497	1	-
Anticancer_CYP1A1_hsa	2786501063	cytochrome P450	2785569483	IMGVR_UViG_2785511443_000012	vOTU_00253705	r__Varidnaviria; k__Bamfordvirae; p__Nucleocytoviricota; c__Megaviricetes; ; ; ;	Low	4.75	;	2785511443	Marinimicrobia bacterium SAT176	296	482	257	453	72.7886	5.90994e-10	28.2828	497	1	-
Anticancer_CYP1A2_hsa	2786501063	cytochrome P450	2785569483	IMGVR_UViG_2785511443_000012	vOTU_00253705	r__Varidnaviria; k__Bamfordvirae; p__Nucleocytoviricota; c__Megaviricetes; ; ; ;	Low	4.75	;	2785511443	Marinimicrobia bacterium SAT176	270	485	232	455	65.4698	1.04642e-07	26.6094	497	1	-
Anticancer_MLH1_hsa	2795912805	DNA mismatch repair protein MutL	2795435637	IMGVR_UViG_2795385501_000005	vOTU_08560892	r__Duplodnaviria; k__Heunggongvirae; p__Uroviricota; c__Caudoviricetes; ; ; ;	High	100	d__Bacteria; p__Proteobacteria; c__Gammaproteobacteria; o__Enterobacterales; f__Enterobacteriaceae; g__Yersinia; s__Yersinia entomophaga	2795385501	Yersinia entomophaga MH96	8	267	3	262	167.548	5.42336e-43	36.7041	285	5	-
Anticancer_PMS2_hsa	2795912805	DNA mismatch repair protein MutL	2795435637	IMGVR_UViG_2795385501_000005	vOTU_08560892	r__Duplodnaviria; k__Heunggongvirae; p__Uroviricota; c__Caudoviricetes; ; ; ;	High	100	d__Bacteria; p__Proteobacteria; c__Gammaproteobacteria; o__Enterobacterales; f__Enterobacteriaceae; g__Yersinia; s__Yersinia entomophaga	2795385501	Yersinia entomophaga MH96	24	212	12	198	114.005	3.11097e-24	34.3915	285	5	-
VC_SVCT2_hsa	2799218378	uracil-xanthine permease	2799113730	IMGVR_UViG_2799112227_000001	vOTU_08520988	r__Duplodnaviria; k__Heunggongvirae; p__Uroviricota; c__Caudoviricetes; ; ; ;	Low	48.64	d__Bacteria; p__Firmicutes; c__Bacilli; o__Bacillales; f__Bacillaceae; g__Bacillus; s__Bacillus velezensis	2799112227	Bacillus sp. BK100	367	587	82	297	88.5817	1.28021e-15	28.6344	297	2	-
GSH_GPX1_eco*	2800061004	glutathione peroxidase	2799164665	IMGVR_UViG_2799112552_000001	vOTU_00256942	r__Duplodnaviria; k__Heunggongvirae; p__Uroviricota; c__Caudoviricetes; ; ; ;	Low	6.09	d__Bacteria; p__Firmicutes; c__Bacilli; o__RF39; f__UBA660; g__UBA2730;	2799112552	Clostridiales bacterium RUG530	3	181	2	179	142.124	1.37962e-39	40.3315	182	1	-
Anticancer_MLH1_hsa	2808252998	DNA mismatch repair protein MutL	2806374576	IMGVR_UViG_2806310968_000004	vOTU_05043305	r__Duplodnaviria; k__Heunggongvirae; p__Uroviricota; c__Caudoviricetes; ; ; ;	Low	32.59	d__Bacteria; p__Firmicutes_A; c__Clostridia; o__Lachnospirales; f__Lachnospiraceae; g__Dorea_A; s__Dorea_A longicatena	2806310968	Dorea longicatena 2789STDY5834961	8	562	4	546	198.364	1.90593e-50	26.7918	701	1	-
Anticancer_PMS2_hsa	2808252998	DNA mismatch repair protein MutL	2806374576	IMGVR_UViG_2806310968_000004	vOTU_05043305	r__Duplodnaviria; k__Heunggongvirae; p__Uroviricota; c__Caudoviricetes; ; ; ;	Low	32.59	d__Bacteria; p__Firmicutes_A; c__Clostridia; o__Lachnospirales; f__Lachnospiraceae; g__Dorea_A; s__Dorea_A longicatena	2806310968	Dorea longicatena 2789STDY5834961	15	343	4	306	149.443	1.18067e-33	30	701	1	-
Anticancer_PMS2_hsa	2808252998	DNA mismatch repair protein MutL	2806374576	IMGVR_UViG_2806310968_000004	vOTU_05043305	r__Duplodnaviria; k__Heunggongvirae; p__Uroviricota; c__Caudoviricetes; ; ; ;	Low	32.59	d__Bacteria; p__Firmicutes_A; c__Clostridia; o__Lachnospirales; f__Lachnospiraceae; g__Dorea_A; s__Dorea_A longicatena	2806310968	Dorea longicatena 2789STDY5834961	653	850	492	685	63.929	1.07599e-06	23.5294	701	1	-
CoenzymeQ10_COQ3_ebla*	2813162311	methyltransferase family protein	2812073380	IMGVR_UViG_2811995110_000284	vOTU_00259257	r__Duplodnaviria; k__Heunggongvirae; p__Uroviricota; c__Caudoviricetes; ; ; ;	Low	34.64	;	2811995110	Pacearchaeota archaeon ARS10	22	172	13	163	60.8474	1.55283e-07	27.381	218	1	-
Anticancer_MLH1_hsa	2815041528	DNA mismatch repair protein MutL	2814182479	IMGVR_UViG_2814123171_000004	vOTU_00218050	r__Duplodnaviria; k__Heunggongvirae; p__Uroviricota; c__Caudoviricetes; ; ; ;	Medium	82.74	d__Bacteria; p__Proteobacteria; c__Alphaproteobacteria; o__Rickettsiales; f__Anaplasmataceae; g__Wolbachia; s__Wolbachia pipientis	2814123171	Wolbachia pipientis wVitA	11	330	6	320	185.652	1.41389e-46	36.646	598	1	-
Anticancer_PMS2_hsa	2815041528	DNA mismatch repair protein MutL	2814182479	IMGVR_UViG_2814123171_000004	vOTU_00218050	r__Duplodnaviria; k__Heunggongvirae; p__Uroviricota; c__Caudoviricetes; ; ; ;	Medium	82.74	d__Bacteria; p__Proteobacteria; c__Alphaproteobacteria; o__Rickettsiales; f__Anaplasmataceae; g__Wolbachia; s__Wolbachia pipientis	2814123171	Wolbachia pipientis wVitA	14	360	2	321	144.436	2.73765e-32	28.4483	598	1	-
Anticancer_MLH1_hsa	2817704638	DNA mismatch repair protein MutL	2816343886	IMGVR_UViG_2816332361_000004	vOTU_00259806	r__Duplodnaviria; k__Heunggongvirae; p__Uroviricota; c__Caudoviricetes; ; ; ;	Low	5.6	;	2816332361	Verrucomicrobiales bacterium NP38	51	334	266	553	142.895	1.79498e-31	33.6735	816	1	-
Anticancer_PMS2_hsa	2817704638	DNA mismatch repair protein MutL	2816343886	IMGVR_UViG_2816332361_000004	vOTU_00259806	r__Duplodnaviria; k__Heunggongvirae; p__Uroviricota; c__Caudoviricetes; ; ; ;	Low	5.6	;	2816332361	Verrucomicrobiales bacterium NP38	62	359	270	549	92.4337	1.72923e-15	24.5955	816	1	-
GSH_GPX1_eco*	2817965039	glutathione peroxidase	2816354507	IMGVR_UViG_2816332458_000001	vOTU_00260085	r__Duplodnaviria; k__Heunggongvirae; p__Uroviricota; c__Caudoviricetes; ; ; ;	Medium	86.92	d__Bacteria; p__Firmicutes; c__Bacilli; o__Staphylococcales; f__Staphylococcaceae; g__Staphylococcus; s__Staphylococcus simulans	2816332458	Staphylococcus simulans SNUC 67	4	168	2	146	148.673	1.71743e-42	44.2424	157	1	-
GSH_GPX1_eco*	2817998455	glutathione peroxidase	2816355255	IMGVR_UViG_2816332467_000001	vOTU_00260095	r__Duplodnaviria; k__Heunggongvirae; p__Uroviricota; c__Caudoviricetes; ; ; ;	Medium	76.39	d__Bacteria; p__Firmicutes; c__Bacilli; o__Staphylococcales; f__Staphylococcaceae; g__Staphylococcus; s__Staphylococcus simulans	2816332467	Staphylococcus simulans SNUC 3770	4	168	2	146	145.206	4.17526e-41	44.2424	157	1	-
GSH_GPX1_eco*	2818000322	glutathione peroxidase	2816355332	IMGVR_UViG_2816332468_000001	vOTU_00260097	r__Duplodnaviria; k__Heunggongvirae; p__Uroviricota; c__Caudoviricetes; ; ; ;	High	92.37	d__Bacteria; p__Firmicutes; c__Bacilli; o__Staphylococcales; f__Staphylococcaceae; g__Staphylococcus; s__Staphylococcus simulans	2816332468	Staphylococcus simulans SNUC 2478	4	168	2	146	148.673	1.71743e-42	44.2424	157	1	-
GSH_GPX1_eco*	2818011346	glutathione peroxidase	2816355686	IMGVR_UViG_2816332472_000002	vOTU_00260105	r__Duplodnaviria; k__Heunggongvirae; p__Uroviricota; c__Caudoviricetes; ; ; ;	Medium	57.17	d__Bacteria; p__Firmicutes; c__Bacilli; o__Staphylococcales; f__Staphylococcaceae; g__Staphylococcus; s__Staphylococcus simulans	2816332472	Staphylococcus simulans SNUC 1050	4	168	2	146	148.673	1.71743e-42	44.2424	157	1	-
GSH_GPX1_eco*	2818017282	glutathione peroxidase	2816355930	IMGVR_UViG_2816332475_000001	vOTU_08559505	r__Duplodnaviria; k__Heunggongvirae; p__Uroviricota; c__Caudoviricetes; ; ; ;	High	96.97	d__Bacteria; p__Firmicutes; c__Bacilli; o__Staphylococcales; f__Staphylococcaceae; g__Staphylococcus; s__Staphylococcus simulans	2816332475	Staphylococcus simulans SNUC 1332	4	168	2	146	148.673	1.71743e-42	44.2424	157	1	-
GSH_GPX1_eco*	2818043120	glutathione peroxidase	2816356292	IMGVR_UViG_2816332483_000002	vOTU_00260109	r__Duplodnaviria; k__Heunggongvirae; p__Uroviricota; c__Caudoviricetes; ; ; ;	Low	42.01	d__Bacteria; p__Firmicutes; c__Bacilli; o__Staphylococcales; f__Staphylococcaceae; g__Staphylococcus; s__Staphylococcus simulans	2816332483	Staphylococcus simulans SNUC 1354	4	168	2	146	148.673	1.71743e-42	44.2424	157	1	-
VC_SVCT1_hals*	2818379672	NCS2 family nucleobase:cation symporter-2	2816360350	IMGVR_UViG_2816332556_000002	vOTU_08521409	r__Duplodnaviria; k__Heunggongvirae; p__Uroviricota; c__Caudoviricetes; ; ; ;	Low	25.95	d__Bacteria; p__Proteobacteria; c__Gammaproteobacteria; o__Burkholderiales; f__Burkholderiaceae; g__Janthinobacterium; s__Janthinobacterium lividum	2816332556	Janthinobacterium lividum NCTC 9796	31	474	20	495	133.265	3.05022e-30	27.1825	499	2	-
VC_SVCT2_hsa	2818379672	NCS2 family nucleobase:cation symporter-2	2816360350	IMGVR_UViG_2816332556_000002	vOTU_08521409	r__Duplodnaviria; k__Heunggongvirae; p__Uroviricota; c__Caudoviricetes; ; ; ;	Low	25.95	d__Bacteria; p__Proteobacteria; c__Gammaproteobacteria; o__Burkholderiales; f__Burkholderiaceae; g__Janthinobacterium; s__Janthinobacterium lividum	2816332556	Janthinobacterium lividum NCTC 9796	93	569	24	475	112.464	1.30341e-22	25.3385	499	2	-
CoenzymeQ10_PDSS1_hsa	2819247422	geranylgeranyl diphosphate synthase type I	2819002539	IMGVR_UViG_2818991273_000003	vOTU_08522347	r__Duplodnaviria; k__Heunggongvirae; p__Uroviricota; c__Caudoviricetes; ; ; ;	Medium	67.84	d__Bacteria; p__Actinobacteriota; c__Actinomycetia; o__Streptomycetales; f__Streptomycetaceae; g__Kitasatospora; s__Kitasatospora atroaurantiaca	2818991273	Kitasatospora atroaurantiaca DSM 41649	121	407	45	337	95.9005	3.09003e-18	26	351	5	-
Anticancer_MLH1_hsa	2819558884	DNA mismatch repair protein MutL	2819010059	IMGVR_UViG_2818991439_000003	vOTU_08535837	r__Duplodnaviria; k__Heunggongvirae; p__Uroviricota; c__Caudoviricetes; ; ; ;	Low	24.87	d__Bacteria; p__Proteobacteria; c__Alphaproteobacteria; o__Rhizobiales; f__Rhizobiaceae; g__Agrobacterium; s__Agrobacterium pusense	2818991439	Agrobacterium tumefaciens 1187	8	334	3	323	167.162	1.59938e-40	34.1317	545	2	-
Anticancer_PMS2_hsa	2819558884	DNA mismatch repair protein MutL	2819010059	IMGVR_UViG_2818991439_000003	vOTU_08535837	r__Duplodnaviria; k__Heunggongvirae; p__Uroviricota; c__Caudoviricetes; ; ; ;	Low	24.87	d__Bacteria; p__Proteobacteria; c__Alphaproteobacteria; o__Rhizobiales; f__Rhizobiaceae; g__Agrobacterium; s__Agrobacterium pusense	2818991439	Agrobacterium tumefaciens 1187	26	343	14	303	96.6709	4.29623e-17	26.6458	545	2	-
Longevity_SIRT1_hsa	2819582516	NAD-dependent deacetylase	2819010187	IMGVR_UViG_2818991443_000002	vOTU_00218595	r__Duplodnaviria; k__Heunggongvirae; p__Uroviricota; c__Caudoviricetes; ; ; ;	High	100	d__Bacteria; p__Firmicutes; c__Bacilli; o__Bacillales; f__Bacillaceae_G; g__Bacillus_A; s__Bacillus_A thuringiensis_S	2818991443	Bacillus thuringiensis 1230	242	474	1	220	100.908	3.33694e-20	29.8755	241	2	-
Longevity_SIRT1_hsa	2819582516	NAD-dependent deacetylase	2819010187	IMGVR_UViG_2818991443_000008	vOTU_00218595	r__Duplodnaviria; k__Heunggongvirae; p__Uroviricota; c__Caudoviricetes; ; ; ;	High	100	d__Bacteria; p__Firmicutes; c__Bacilli; o__Bacillales; f__Bacillaceae_G; g__Bacillus_A; s__Bacillus_A thuringiensis_S	2818991443	Bacillus thuringiensis 1230	242	474	1	220	100.908	3.33694e-20	29.8755	241	2	-
CoenzymeQ10_PDSS1_hsa	2820870647	geranylgeranyl diphosphate synthase type I	2820870097	IMGVR_UViG_2820870086_000001	vOTU_00260681	r__Duplodnaviria; k__Heunggongvirae; p__Uroviricota; c__Caudoviricetes; ; ; ;	Low	5.43	d__Bacteria; p__Actinobacteriota; c__Coriobacteriia; o__WRKU01; f__WQUG01; g__WRBW01;	2820870086	Unclassified Actinobacteria Lab288P3bin107	89	334	19	253	61.6178	7.05799e-07	26.6667	344	1	-
CoenzymeQ10_PDSS1_hsa	2820873973	geranylgeranyl diphosphate synthase type I	2820873113	IMGVR_UViG_2820873081_000001	vOTU_00260681	r__Duplodnaviria; k__Heunggongvirae; p__Uroviricota; c__Caudoviricetes; ; ; ;	Low	20.22	d__Bacteria; p__Actinobacteriota; c__Coriobacteriia; o__WRKU01; f__WQUG01; g__WRBW01;	2820873081	Unclassified Actinobacteria Lab288P1bin96	89	334	19	253	61.6178	7.05799e-07	26.6667	344	1	-
Anticancer_MLH1_hsa	2821124670	DNA mismatch repair protein MutL	2821123054	IMGVR_UViG_2821123053_000002	vOTU_08535837	r__Duplodnaviria; k__Heunggongvirae; p__Uroviricota; c__Caudoviricetes; ; ; ;	Low	24.87	d__Bacteria; p__Proteobacteria; c__Alphaproteobacteria; o__Rhizobiales; f__Rhizobiaceae; g__Neorhizobium; s__Neorhizobium cellulosilyticum	2821123053	Rhizobium cellulosilyticum 1193	8	334	5	325	167.162	1.54204e-40	34.1317	547	2	-
Anticancer_PMS2_hsa	2821124670	DNA mismatch repair protein MutL	2821123054	IMGVR_UViG_2821123053_000002	vOTU_08535837	r__Duplodnaviria; k__Heunggongvirae; p__Uroviricota; c__Caudoviricetes; ; ; ;	Low	24.87	d__Bacteria; p__Proteobacteria; c__Alphaproteobacteria; o__Rhizobiales; f__Rhizobiaceae; g__Neorhizobium; s__Neorhizobium cellulosilyticum	2821123053	Rhizobium cellulosilyticum 1193	26	343	16	305	96.6709	4.69513e-17	26.6458	547	2	-
VC_GULO_vcy*	2822036353	FAD/FMN-containing dehydrogenase	2822032801	IMGVR_UViG_2822032713_000014	vOTU_00260808	r__Duplodnaviria; k__Heunggongvirae; p__Uroviricota; c__Caudoviricetes; ; ; ;	Low	14.28	d__Bacteria; p__Firmicutes; c__Bacilli; o__Bacillales; f__Bacillaceae_G; g__Bacillus_A; s__Bacillus_A toyonensis	2822032713	Bacillus toyonensis AFS021349	92	490	91	477	76.6406	3.12754e-11	22.3022	478	1	-
CoenzymeQ10_COQ3_ebla*	2823071136	2-polyprenyl-3-methyl-5-hydroxy-6-metoxy-1,4-benzoquinol methylase	2823066372	IMGVR_UViG_2823066331_000012	vOTU_02006479	r__Duplodnaviria; k__Heunggongvirae; p__Uroviricota; c__Caudoviricetes; ; ; ;	Low	31.75	d__Bacteria; p__Firmicutes; c__Bacilli; o__Bacillales; f__Bacillaceae_G; g__Bacillus_A; s__Bacillus_A toyonensis	2823066331	Bacillus toyonensis AFS030602	58	224	26	181	64.6994	7.81147e-09	25.5952	229	1	-
VB7_bioB_eco*	2831888473	biotin synthase	2831887219	IMGVR_UViG_2831887192_000002	vOTU_08520836	r__Duplodnaviria; k__Heunggongvirae; p__Uroviricota; c__Caudoviricetes; ; ; ;	High	99.7	d__Bacteria; p__Proteobacteria; c__Gammaproteobacteria; o__Cardiobacteriales; f__Wohlfahrtiimonadaceae; g__Ignatzschineria; s__Ignatzschineria cameli	2831887192	Ignatzschineria cameli UAE-HKU58	7	322	8	323	457.218	9.72574e-159	65.8228	342	1	-
VB7_bioB_eco*	2832041007	biotin synthase	2832039732	IMGVR_UViG_2832039703_000002	vOTU_08520836	r__Duplodnaviria; k__Heunggongvirae; p__Uroviricota; c__Caudoviricetes; ; ; ;	High	99.7	d__Bacteria; p__Proteobacteria; c__Gammaproteobacteria; o__Cardiobacteriales; f__Wohlfahrtiimonadaceae; g__Ignatzschineria; s__Ignatzschineria cameli	2832039703	Ignatzschineria cameli UAE-HKU59	7	322	8	323	457.218	9.72574e-159	65.8228	342	1	-
Longevity_SIRT1_hsa	2833096710	NAD-dependent deacetylase	2833096052	IMGVR_UViG_2833096052_000002	vOTU_08552698	r__Duplodnaviria; k__Heunggongvirae; p__Uroviricota; c__Caudoviricetes; ; ; ;	High	100	d__Bacteria; p__Firmicutes_A; c__Clostridia; o__Lachnospirales; f__Lachnospiraceae; g__Agathobacter; s__Agathobacter rectalis	2833096052	Eubacterium rectale AM16-11	250	486	9	231	119.783	1.22595e-26	33.195	246	2	-
Anticancer_MLH1_hsa	2833671950	DNA mismatch repair protein MutL	2833670749	IMGVR_UViG_2833670749_000001	vOTU_08568016	r__Duplodnaviria; k__Heunggongvirae; p__Uroviricota; c__Caudoviricetes; ; ; ;	Low	49.98	d__Bacteria; p__Proteobacteria; c__Alphaproteobacteria; o__Rhizobiales; f__Rhizobiaceae; g__Rhizobium; s__Rhizobium sp014194695	2833670749	Rhizobium sp. BK176	8	334	3	323	167.933	1.0294e-40	33.1343	545	1	-
Anticancer_PMS2_hsa	2833671950	DNA mismatch repair protein MutL	2833670749	IMGVR_UViG_2833670749_000001	vOTU_08568016	r__Duplodnaviria; k__Heunggongvirae; p__Uroviricota; c__Caudoviricetes; ; ; ;	Low	49.98	d__Bacteria; p__Proteobacteria; c__Alphaproteobacteria; o__Rhizobiales; f__Rhizobiaceae; g__Rhizobium; s__Rhizobium sp014194695	2833670749	Rhizobium sp. BK176	26	359	14	319	103.605	3.02401e-19	25.9701	545	1	-
VA_LRAT_hsa	2835030446	hypothetical protein	2835029417	IMGVR_UViG_2835029409_000001	vOTU_00262942	r__Duplodnaviria; k__Heunggongvirae; p__Uroviricota; c__Caudoviricetes; ; ; ;	Low	5.01	d__Bacteria; p__Proteobacteria; c__Gammaproteobacteria; o__Pseudomonadales; f__Halomonadaceae; g__Marinospirillum; s__Marinospirillum perlucidum	2835029409	Marinospirillum perlucidum F3212	43	177	3	114	71.2478	9.19503e-12	34.3066	177	1	-
CoenzymeQ10_COQ3_ebla*	2838760783	2-polyprenyl-6-hydroxyphenyl methylase/3-demethylubiquinone-9 3-methyltransferase	2838756947	IMGVR_UViG_2838756947_000012	vOTU_08541841	r__Duplodnaviria; k__Heunggongvirae; p__Uroviricota; c__Caudoviricetes; ; ; ;	Low	11.66	d__Bacteria; p__Proteobacteria; c__Gammaproteobacteria; o__Enterobacterales; f__Enterobacteriaceae; g__Xenorhabdus; s__Xenorhabdus innexi	2838756947	Xenorhabdus innexi HGB1681	12	246	12	238	155.606	3.59639e-43	36.5546	244	11	-
Longevity_SIRT1_hsa	2840635006	NAD-dependent deacetylase	2840633527	IMGVR_UViG_2840633527_000004	vOTU_08533675	r__Duplodnaviria; k__Heunggongvirae; p__Uroviricota; c__Caudoviricetes; ; ; ;	Low	41.75	d__Bacteria; p__Firmicutes; c__Bacilli; o__Lactobacillales; f__Carnobacteriaceae; g__Carnobacterium; s__Carnobacterium divergens_A	2840633527	Carnobacterium divergens MFPA43A1505	249	447	11	200	108.997	5.78737e-23	35.9223	243	5	-
CoenzymeQ10_COQ3_ebla*	2840818812	ubiquinone biosynthesis O-methyltransferase	2840816480	IMGVR_UViG_2840816408_000015	vOTU_00263490	r__Duplodnaviria; k__Heunggongvirae; p__Uroviricota; c__Caudoviricetes; ; ; ;	Low	2.15	d__Bacteria; p__Proteobacteria; c__Gammaproteobacteria; o__Enterobacterales; f__Enterobacteriaceae; g__Morganella; s__Morganella morganii_B	2840816408	Morganella morganii GCSL-TSO-24	13	106	9	97	72.0182	2.10625e-12	38.2979	125	1	-
GSH_GPX1_eco*	2844443028	glutathione peroxidase	2844440952	IMGVR_UViG_2844440952_000004	vOTU_01658835	r__Duplodnaviria; k__Heunggongvirae; p__Uroviricota; c__Caudoviricetes; ; ; ;	High	100	d__Bacteria; p__Proteobacteria; c__Gammaproteobacteria; o__Burkholderiales; f__Neisseriaceae; g__Neisseria; s__Neisseria meningitidis	2844440952	Neisseria meningitidis FDAARGOS_209	10	170	8	168	140.969	2.9348e-39	43.7126	177	4	-
CoenzymeQ10_COQ3_ebla*	2846473278	2-polyprenyl-6-hydroxyphenyl methylase/3-demethylubiquinone-9 3-methyltransferase	2846472555	IMGVR_UViG_2846472545_000002	vOTU_08534777	r__Duplodnaviria; k__Heunggongvirae; p__Uroviricota; c__Caudoviricetes; ; ; ;	High	91.27	d__Bacteria; p__Proteobacteria; c__Gammaproteobacteria; o__Enterobacterales; f__Enterobacteriaceae; g__Gilliamella; s__Gilliamella sp002142215	2846472545	Gilliamella sp. N-W3	19	249	8	230	156.377	1.52079e-43	35.1931	236	1	-
CoenzymeQ10_COQ3_ebla*	2852397791	2-polyprenyl-6-hydroxyphenyl methylase/3-demethylubiquinone-9 3-methyltransferase	2852395411	IMGVR_UViG_2852395405_000002	vOTU_08539132	r__Duplodnaviria; k__Heunggongvirae; p__Uroviricota; c__Caudoviricetes; ; ; ;	High	100	d__Bacteria; p__Proteobacteria; c__Alphaproteobacteria; o__Rhizobiales; f__Rhizobiaceae; g__Rhizobium; s__Rhizobium phaseoli	2852395405	Rhizobium phaseoli Ch24-10	68	224	41	189	92.0485	5.10409e-19	33.758	210	1	-
Anticancer_MLH1_hsa	2854421203	DNA mismatch repair protein MutL	2854418868	IMGVR_UViG_2854418831_000002	vOTU_02884313	r__Duplodnaviria; k__Heunggongvirae; p__Uroviricota; c__Caudoviricetes; ; ; ;	Low	30.21	d__Bacteria; p__Firmicutes_A; c__Clostridia; o__Lachnospirales; f__Lachnospiraceae; g__Blautia_A; s__Blautia_A massiliensis	2854418831	Blautia obeum APC942/31-1	8	334	4	326	189.889	2.20713e-47	33.5366	704	1	-
Anticancer_PMS2_hsa	2854421203	DNA mismatch repair protein MutL	2854418868	IMGVR_UViG_2854418831_000002	vOTU_02884313	r__Duplodnaviria; k__Heunggongvirae; p__Uroviricota; c__Caudoviricetes; ; ; ;	Low	30.21	d__Bacteria; p__Firmicutes_A; c__Clostridia; o__Lachnospirales; f__Lachnospiraceae; g__Blautia_A; s__Blautia_A massiliensis	2854418831	Blautia obeum APC942/31-1	13	357	2	321	154.836	2.36661e-35	30.5476	704	1	-
Anticancer_PMS2_hsa	2854421203	DNA mismatch repair protein MutL	2854418868	IMGVR_UViG_2854418831_000002	vOTU_02884313	r__Duplodnaviria; k__Heunggongvirae; p__Uroviricota; c__Caudoviricetes; ; ; ;	Low	30.21	d__Bacteria; p__Firmicutes_A; c__Clostridia; o__Lachnospirales; f__Lachnospiraceae; g__Blautia_A; s__Blautia_A massiliensis	2854418831	Blautia obeum APC942/31-1	678	850	518	688	69.707	1.85243e-08	28.7293	704	1	-
VC_SVCT1_hals*	2854717586	NCS2 family nucleobase:cation symporter-2	2854715416	IMGVR_UViG_2854715408_000001	vOTU_08552867	r__Duplodnaviria; k__Heunggongvirae; p__Uroviricota; c__Caudoviricetes; ; ; ;	Low	27.28	d__Bacteria; p__Proteobacteria; c__Gammaproteobacteria; o__Burkholderiales; f__Burkholderiaceae; g__Janthinobacterium; s__Janthinobacterium lividum	2854715408	Janthinobacterium sp. BJB446	31	474	20	495	137.117	1.3333e-31	27.5794	499	1	-
VC_SVCT2_hsa	2854717586	NCS2 family nucleobase:cation symporter-2	2854715416	IMGVR_UViG_2854715408_000001	vOTU_08552867	r__Duplodnaviria; k__Heunggongvirae; p__Uroviricota; c__Caudoviricetes; ; ; ;	Low	27.28	d__Bacteria; p__Proteobacteria; c__Gammaproteobacteria; o__Burkholderiales; f__Burkholderiaceae; g__Janthinobacterium; s__Janthinobacterium lividum	2854715408	Janthinobacterium sp. BJB446	93	569	24	475	115.546	1.52657e-23	25.5319	499	1	-
VC_SVCT1_hals*	2854731714	NCS2 family nucleobase:cation symporter-2	2854727115	IMGVR_UViG_2854727110_000002	vOTU_08552870	r__Duplodnaviria; k__Heunggongvirae; p__Uroviricota; c__Caudoviricetes; ; ; ;	High	100	d__Bacteria; p__Proteobacteria; c__Gammaproteobacteria; o__Burkholderiales; f__Burkholderiaceae; g__Janthinobacterium; s__Janthinobacterium sp002250505	2854727110	Janthinobacterium sp. PC23-8	16	432	5	437	136.732	1.61175e-31	28.6334	489	1	-
VC_SVCT2_hsa	2854731714	NCS2 family nucleobase:cation symporter-2	2854727115	IMGVR_UViG_2854727110_000002	vOTU_08552870	r__Duplodnaviria; k__Heunggongvirae; p__Uroviricota; c__Caudoviricetes; ; ; ;	High	100	d__Bacteria; p__Proteobacteria; c__Gammaproteobacteria; o__Burkholderiales; f__Burkholderiaceae; g__Janthinobacterium; s__Janthinobacterium sp002250505	2854727110	Janthinobacterium sp. PC23-8	81	538	12	443	111.309	3.06192e-22	26.5432	489	1	-
Longevity_SIRT1_hsa	2855312897	NAD-dependent deacetylase	2855308485	IMGVR_UViG_2855308460_000002	vOTU_08569432	r__Duplodnaviria; k__Heunggongvirae; p__Uroviricota; c__Caudoviricetes; ; ; ;	Low	35.12	d__Bacteria; p__Firmicutes_A; c__Clostridia; o__Lachnospirales; f__Lachnospiraceae; g__Enterocloster; s__Enterocloster aldenensis	2855308460	Enterocloster aldenensis AM40-2AC	243	467	4	220	102.834	8.47201e-21	30.531	245	3	-
VC_SVCT1_hals*	2858951850	xanthine permease XanP	2858950409	IMGVR_UViG_2858950400_000003	vOTU_08553678	r__Duplodnaviria; k__Heunggongvirae; p__Uroviricota; c__Caudoviricetes; ; ; ;	High	100	d__Bacteria; p__Proteobacteria; c__Gammaproteobacteria; o__Burkholderiales; f__Burkholderiaceae; g__Achromobacter; s__Achromobacter aegrifaciens	2858950400	Achromobacter sp. K91	24	463	20	456	159.458	5.85519e-40	30.1075	459	1	-
VC_SVCT2_hsa	2858951850	xanthine permease XanP	2858950409	IMGVR_UViG_2858950400_000003	vOTU_08553678	r__Duplodnaviria; k__Heunggongvirae; p__Uroviricota; c__Caudoviricetes; ; ; ;	High	100	d__Bacteria; p__Proteobacteria; c__Gammaproteobacteria; o__Burkholderiales; f__Burkholderiaceae; g__Achromobacter; s__Achromobacter aegrifaciens	2858950400	Achromobacter sp. K91	80	573	10	456	76.2554	6.1115e-11	24.8031	459	1	-
GSH_GPX1_eco*	2859776911	glutathione peroxidase	2859775590	IMGVR_UViG_2859775590_000004	vOTU_01658835	r__Duplodnaviria; k__Heunggongvirae; p__Uroviricota; c__Caudoviricetes; ; ; ;	High	100	d__Bacteria; p__Proteobacteria; c__Gammaproteobacteria; o__Burkholderiales; f__Neisseriaceae; g__Neisseria; s__Neisseria meningitidis	2859775590	Neisseria meningitidis NCTC3372	10	170	8	168	140.969	2.9348e-39	43.7126	177	4	-
Polyphenols_F3'H_vvi	2862679727	hypothetical protein	2862674117	IMGVR_UViG_2862674093_000003	vOTU_08559709	r__Duplodnaviria; k__Heunggongvirae; p__Uroviricota; c__Caudoviricetes; ; ; ;	Low	23.85	d__Bacteria; p__Actinobacteriota; c__Actinomycetia; o__Streptomycetales; f__Streptomycetaceae; g__Streptomyces; s__Streptomyces geranii	2862674093	Streptomyces geranii A301	267	415	208	334	59.3066	8.63572e-06	29.5302	410	2	-
VC_SVCT2_hsa	2867921083	xanthine permease	2867919565	IMGVR_UViG_2867919565_000004	vOTU_08568077	r__Duplodnaviria; k__Heunggongvirae; p__Uroviricota; c__Caudoviricetes; ; ; ;	High	99.65	d__Bacteria; p__Firmicutes; c__Bacilli; o__Bacillales; f__Bacillaceae; g__Bacillus; s__Bacillus velezensis	2867919565	Bacillus amyloliquefaciens CIAD-IB72	367	587	82	297	89.7373	4.6117e-16	29.0749	297	5	-
VB7_bioB_eco*	2871343910	biotin synthase	2871343161	IMGVR_UViG_2871343156_000009	vOTU_08557269	r__Duplodnaviria; k__Heunggongvirae; p__Uroviricota; c__Caudoviricetes; ; ; ;	Low	27.81	d__Bacteria; p__Proteobacteria; c__Gammaproteobacteria; o__Enterobacterales; f__Pasteurellaceae; g__Pasteurella; s__Pasteurella multocida	2871343156	Pasteurella multocida NIVEDI/PMS-1	7	313	21	327	406.757	6.57667e-139	60.2606	336	2	-
Anticancer_MLH1_hsa	2872517606	DNA mismatch repair protein MutL	2872516042	IMGVR_UViG_2872516042_000003	vOTU_08514308	r__Duplodnaviria; k__Heunggongvirae; p__Uroviricota; c__Caudoviricetes; ; ; ;	Low	16.19	d__Bacteria; p__Firmicutes; c__Bacilli; o__Bacillales; f__Bacillaceae; g__Bacillus; s__Bacillus subtilis	2872516042	Bacillus subtilis subtilis MH-1	4	331	1	322	184.111	8.25247e-46	34.0426	627	5	-
Anticancer_PMS2_hsa	2872517606	DNA mismatch repair protein MutL	2872516042	IMGVR_UViG_2872516042_000003	vOTU_08514308	r__Duplodnaviria; k__Heunggongvirae; p__Uroviricota; c__Caudoviricetes; ; ; ;	Low	16.19	d__Bacteria; p__Firmicutes; c__Bacilli; o__Bacillales; f__Bacillaceae; g__Bacillus; s__Bacillus subtilis	2872516042	Bacillus subtilis subtilis MH-1	12	363	2	325	122.094	5.92465e-25	27.4788	627	5	-
GSH_GPX1_eco*	2874946677	glutathione peroxidase-family protein	2874945390	IMGVR_UViG_2874945390_000007	vOTU_00223083	r__Duplodnaviria; k__Heunggongvirae; p__Uroviricota; c__Caudoviricetes; ; ; ;	High	100	d__Bacteria; p__Proteobacteria; c__Gammaproteobacteria; o__Enterobacterales; f__Enterobacteriaceae; g__Escherichia; s__Escherichia coli	2874945390	Shigella boydii ATCC 49812	93	183	1	91	186.422	3.12574e-58	98.9011	91	13	-
VC_SVCT1_hals*	2875458551	N-acetylmuramoyl-L-alanine amidase CwlA	2875455138	IMGVR_UViG_2875455138_000004	vOTU_00241529	r__Duplodnaviria; k__Heunggongvirae; p__Uroviricota; c__Caudoviricetes; ; ; ;	High	95.84	d__Bacteria; p__Firmicutes; c__Bacilli; o__Bacillales; f__Bacillaceae; g__Bacillus; s__Bacillus velezensis	2875455138	Bacillus amyloliquefaciens FS1092	187	467	36688	36946	102.834	2.67857e-19	24.4755	37047	5	-
VC_SVCT2_hsa	2875458551	N-acetylmuramoyl-L-alanine amidase CwlA	2875455138	IMGVR_UViG_2875455138_000004	vOTU_00241529	r__Duplodnaviria; k__Heunggongvirae; p__Uroviricota; c__Caudoviricetes; ; ; ;	High	95.84	d__Bacteria; p__Firmicutes; c__Bacilli; o__Bacillales; f__Bacillaceae; g__Bacillus; s__Bacillus velezensis	2875455138	Bacillus amyloliquefaciens FS1092	367	597	36741	36965	98.5969	2.31923e-17	29.5359	37047	5	-
VC_SVCT2_hsa	2875459212	xanthine permease	2875455138	IMGVR_UViG_2875455138_000005	vOTU_00241523	r__Duplodnaviria; k__Heunggongvirae; p__Uroviricota; c__Caudoviricetes; ; ; ;	High	99.18	d__Bacteria; p__Firmicutes; c__Bacilli; o__Bacillales; f__Bacillaceae; g__Bacillus; s__Bacillus velezensis	2875455138	Bacillus amyloliquefaciens FS1092	367	587	82	297	90.5077	2.41512e-16	29.0749	297	5	-
GSH_GPX1_eco*	2877229265	glutathione peroxidase	2877227906	IMGVR_UViG_2877227906_000004	vOTU_01658835	r__Duplodnaviria; k__Heunggongvirae; p__Uroviricota; c__Caudoviricetes; ; ; ;	High	100	d__Bacteria; p__Proteobacteria; c__Gammaproteobacteria; o__Burkholderiales; f__Neisseriaceae; g__Neisseria; s__Neisseria meningitidis	2877227906	Neisseria meningitidis NCTC12163	10	170	8	168	140.969	2.9348e-39	43.7126	177	4	-
CoenzymeQ10_COQ3_ebla*	2879187318	2-polyprenyl-6-hydroxyphenyl methylase/3-demethylubiquinone-9 3-methyltransferase	2879185622	IMGVR_UViG_2879185622_000002	vOTU_08571819	r__Duplodnaviria; k__Heunggongvirae; p__Uroviricota; c__Caudoviricetes; ; ; ;	Medium	77.72	d__Bacteria; p__Proteobacteria; c__Gammaproteobacteria; o__Burkholderiales; f__Burkholderiaceae; g__Polynucleobacter; s__Polynucleobacter asymbioticus_A	2879185622	Polynucleobacter arcticus UK-Long2-W17	15	249	2	227	170.244	5.75422e-49	40.5063	229	2	-
GSH_GPX1_eco*	2880545532	glutathione peroxidase	2880541820	IMGVR_UViG_2880541820_000001	vOTU_08566368	r__Duplodnaviria; k__Heunggongvirae; p__Uroviricota; c__Caudoviricetes; ; ; ;	Medium	71.24	d__Bacteria; p__Actinobacteriota; c__Actinomycetia; o__Mycobacteriales; f__Micromonosporaceae; g__Longispora;	2880541820	Longispora fulva DSM 45356	10	182	9	162	178.333	4.79974e-54	51.4451	162	4	-
Longevity_SIRT1_hsa	2883747167	NAD-dependent deacetylase	2883746974	IMGVR_UViG_2883746974_000001	vOTU_08548608	r__Duplodnaviria; k__Heunggongvirae; p__Uroviricota; c__Caudoviricetes; ; ; ;	Low	19.12	d__Bacteria; p__Firmicutes; c__Bacilli; o__Paenibacillales; f__Paenibacillaceae; g__Saccharibacillus; s__Saccharibacillus brassicae	2883746974	Saccharibacillus brassicae ATSA2	238	452	2	207	107.842	1.60618e-22	31.3636	255	2	-
Longevity_SIRT1_hsa	2886954404	NAD-dependent deacetylase	2886952489	IMGVR_UViG_2886952448_000002	vOTU_00266829	r__Duplodnaviria; k__Heunggongvirae; p__Uroviricota; c__Caudoviricetes; ; ; ;	Low	16.31	d__Bacteria; p__Firmicutes_A; c__Clostridia; o__Lachnospirales; f__Lachnospiraceae; g__Lacrimispora; s__Lacrimispora amygdalina_A	2886952448	Lacrimispora amygdalina src4	240	449	1	203	106.686	3.80814e-22	29.8578	248	1	-
VC_SVCT1_hals*	2893783983	NCS2 family nucleobase:cation symporter-2	2893783347	IMGVR_UViG_2893783347_000001	vOTU_08521409	r__Duplodnaviria; k__Heunggongvirae; p__Uroviricota; c__Caudoviricetes; ; ; ;	Low	25.95	d__Bacteria; p__Proteobacteria; c__Gammaproteobacteria; o__Burkholderiales; f__Burkholderiaceae; g__Janthinobacterium; s__Janthinobacterium lividum	2893783347	Janthinobacterium lividum ATCC 12473	31	474	20	495	133.265	3.05022e-30	27.1825	499	1	-
VC_SVCT2_hsa	2893783983	NCS2 family nucleobase:cation symporter-2	2893783347	IMGVR_UViG_2893783347_000001	vOTU_08521409	r__Duplodnaviria; k__Heunggongvirae; p__Uroviricota; c__Caudoviricetes; ; ; ;	Low	25.95	d__Bacteria; p__Proteobacteria; c__Gammaproteobacteria; o__Burkholderiales; f__Burkholderiaceae; g__Janthinobacterium; s__Janthinobacterium lividum	2893783347	Janthinobacterium lividum ATCC 12473	93	569	24	475	112.464	1.30341e-22	25.3385	499	1	-
VC_SVCT1_hals*	2893791277	NCS2 family nucleobase:cation symporter-2	2893789372	IMGVR_UViG_2893789372_000002	vOTU_08521409	r__Duplodnaviria; k__Heunggongvirae; p__Uroviricota; c__Caudoviricetes; ; ; ;	Low	25.96	d__Bacteria; p__Proteobacteria; c__Gammaproteobacteria; o__Burkholderiales; f__Burkholderiaceae; g__Janthinobacterium; s__Janthinobacterium lividum	2893789372	Janthinobacterium sp. EB271-G4-7A	31	474	20	495	133.265	2.82127e-30	27.1825	499	2	-
VC_SVCT2_hsa	2893791277	NCS2 family nucleobase:cation symporter-2	2893789372	IMGVR_UViG_2893789372_000002	vOTU_08521409	r__Duplodnaviria; k__Heunggongvirae; p__Uroviricota; c__Caudoviricetes; ; ; ;	Low	25.96	d__Bacteria; p__Proteobacteria; c__Gammaproteobacteria; o__Burkholderiales; f__Burkholderiaceae; g__Janthinobacterium; s__Janthinobacterium lividum	2893789372	Janthinobacterium sp. EB271-G4-7A	93	569	24	475	112.464	1.36414e-22	25.3385	499	2	-
VC_SVCT1_hals*	2893796242	NCS2 family nucleobase:cation symporter-2	2893795221	IMGVR_UViG_2893795219_000002	vOTU_08521414	r__Duplodnaviria; k__Heunggongvirae; p__Uroviricota; c__Caudoviricetes; ; ; ;	Low	23.53	d__Bacteria; p__Proteobacteria; c__Gammaproteobacteria; o__Burkholderiales; f__Burkholderiaceae; g__Janthinobacterium; s__Janthinobacterium lividum_C	2893795219	Janthinobacterium sp. EB271-G4-3-1	26	476	22	493	140.584	6.50695e-33	27.3453	499	1	-
VC_SVCT2_hsa	2893796242	NCS2 family nucleobase:cation symporter-2	2893795221	IMGVR_UViG_2893795219_000002	vOTU_08521414	r__Duplodnaviria; k__Heunggongvirae; p__Uroviricota; c__Caudoviricetes; ; ; ;	Low	23.53	d__Bacteria; p__Proteobacteria; c__Gammaproteobacteria; o__Burkholderiales; f__Burkholderiaceae; g__Janthinobacterium; s__Janthinobacterium lividum_C	2893795219	Janthinobacterium sp. EB271-G4-3-1	91	569	22	475	112.849	1.14734e-22	26.0355	499	1	-
VC_SVCT1_hals*	2893803676	NCS2 family nucleobase:cation symporter-2	2893800861	IMGVR_UViG_2893800856_000002	vOTU_08521414	r__Duplodnaviria; k__Heunggongvirae; p__Uroviricota; c__Caudoviricetes; ; ; ;	Low	23.53	d__Bacteria; p__Proteobacteria; c__Gammaproteobacteria; o__Burkholderiales; f__Burkholderiaceae; g__Janthinobacterium; s__Janthinobacterium lividum_C	2893800856	Janthinobacterium sp. EB271-G4-3-2	26	476	22	493	140.584	6.50695e-33	27.3453	499	1	-
VC_SVCT2_hsa	2893803676	NCS2 family nucleobase:cation symporter-2	2893800861	IMGVR_UViG_2893800856_000002	vOTU_08521414	r__Duplodnaviria; k__Heunggongvirae; p__Uroviricota; c__Caudoviricetes; ; ; ;	Low	23.53	d__Bacteria; p__Proteobacteria; c__Gammaproteobacteria; o__Burkholderiales; f__Burkholderiaceae; g__Janthinobacterium; s__Janthinobacterium lividum_C	2893800856	Janthinobacterium sp. EB271-G4-3-2	91	569	22	475	112.849	1.14734e-22	26.0355	499	1	-
Longevity_SIRT1_hsa	2895641479	NAD-dependent deacetylase	2895641265	IMGVR_UViG_2895641256_000001	vOTU_08527499	r__Duplodnaviria; k__Heunggongvirae; p__Uroviricota; c__Caudoviricetes; ; ; ;	High	90.63	d__Bacteria; p__Firmicutes; c__Bacilli; o__Lactobacillales; f__Carnobacteriaceae; g__Carnobacterium; s__Carnobacterium divergens_A	2895641256	Carnobacterium divergens B7	249	447	22	211	110.538	1.93909e-23	35.4369	254	2	-
Longevity_SIRT1_hsa	2895663935	NAD-dependent deacetylase	2895663693	IMGVR_UViG_2895663684_000001	vOTU_08527499	r__Duplodnaviria; k__Heunggongvirae; p__Uroviricota; c__Caudoviricetes; ; ; ;	High	90.63	d__Bacteria; p__Firmicutes; c__Bacilli; o__Lactobacillales; f__Carnobacteriaceae; g__Carnobacterium; s__Carnobacterium divergens_A	2895663684	Carnobacterium divergens B8	249	447	11	200	108.997	5.78737e-23	35.9223	243	2	-
Anticancer_MLH1_hsa	2896362931	DNA mismatch repair protein MutL	2896362685	IMGVR_UViG_2896362684_000003	vOTU_00267549	r__Duplodnaviria; k__Heunggongvirae; p__Uroviricota; c__Caudoviricetes; ; ; ;	Medium	50.9	d__Bacteria; p__Proteobacteria; c__Alphaproteobacteria; o__Rickettsiales; f__Anaplasmataceae; g__Wolbachia; s__Wolbachia pipientis	2896362684	Wolbachia endosymbiont of Nasonia oneida wOneA1	11	330	6	320	186.037	1.02564e-46	35.8255	593	1	-
Anticancer_PMS2_hsa	2896362931	DNA mismatch repair protein MutL	2896362685	IMGVR_UViG_2896362684_000003	vOTU_00267549	r__Duplodnaviria; k__Heunggongvirae; p__Uroviricota; c__Caudoviricetes; ; ; ;	Medium	50.9	d__Bacteria; p__Proteobacteria; c__Alphaproteobacteria; o__Rickettsiales; f__Anaplasmataceae; g__Wolbachia; s__Wolbachia pipientis	2896362684	Wolbachia endosymbiont of Nasonia oneida wOneA1	14	412	2	353	139.043	1.20387e-30	26.0546	593	1	-
Anticancer_MLH1_hsa	2896586556	DNA mismatch repair protein MutL	2896584165	IMGVR_UViG_2896584165_000003	vOTU_08545690	r__Duplodnaviria; k__Heunggongvirae; p__Uroviricota; c__Caudoviricetes; ; ; ;	High	100	d__Bacteria; p__Proteobacteria; c__Gammaproteobacteria; o__Burkholderiales; f__Neisseriaceae; g__Neisseria; s__Neisseria brasiliensis	2896584165	Neisseria brasiliensis N.177.16	8	326	4	317	208.764	3.15286e-54	36.25	667	4	-
Anticancer_PMS2_hsa	2896586556	DNA mismatch repair protein MutL	2896584165	IMGVR_UViG_2896584165_000003	vOTU_08545690	r__Duplodnaviria; k__Heunggongvirae; p__Uroviricota; c__Caudoviricetes; ; ; ;	High	100	d__Bacteria; p__Proteobacteria; c__Gammaproteobacteria; o__Burkholderiales; f__Neisseriaceae; g__Neisseria; s__Neisseria brasiliensis	2896584165	Neisseria brasiliensis N.177.16	23	349	12	311	137.887	5.47914e-30	30.3951	667	4	-
Longevity_SIRT1_hsa	2898304234	NAD-dependent deacetylase	2898303995	IMGVR_UViG_2898303986_000001	vOTU_08527499	r__Duplodnaviria; k__Heunggongvirae; p__Uroviricota; c__Caudoviricetes; ; ; ;	High	90.63	d__Bacteria; p__Firmicutes; c__Bacilli; o__Lactobacillales; f__Carnobacteriaceae; g__Carnobacterium; s__Carnobacterium divergens_A	2898303986	Carnobacterium divergens C16	249	447	22	211	110.538	1.93909e-23	35.4369	254	2	-
GSH_GPX1_eco*	2898989740	glutathione peroxidase	2898987165	IMGVR_UViG_2898987143_000003	vOTU_08562139	r__Duplodnaviria; k__Heunggongvirae; p__Uroviricota; c__Caudoviricetes; ; ; ;	High	100	d__Bacteria; p__Proteobacteria; c__Gammaproteobacteria; o__Enterobacterales; f__Enterobacteriaceae; g__Erwinia; s__Erwinia psidii	2898987143	Erwinia psidii IBSBF 435	4	182	2	180	249.98	5.11012e-82	65.9218	184	1	-
VC_SVCT1_hals*	2900084915	xanthine permease XanP	2900081551	IMGVR_UViG_2900081468_000007	vOTU_08530254	r__Duplodnaviria; k__Heunggongvirae; p__Uroviricota; c__Caudoviricetes; ; ; ;	High	100	d__Bacteria; p__Proteobacteria; c__Gammaproteobacteria; o__Burkholderiales; f__Burkholderiaceae; g__Achromobacter; s__Achromobacter aegrifaciens	2900081468	Achromobacter sp. 270	24	463	23	459	160.229	3.79399e-40	30.1075	462	1	-
VC_SVCT2_hsa	2900084915	xanthine permease XanP	2900081551	IMGVR_UViG_2900081468_000007	vOTU_08530254	r__Duplodnaviria; k__Heunggongvirae; p__Uroviricota; c__Caudoviricetes; ; ; ;	High	100	d__Bacteria; p__Proteobacteria; c__Gammaproteobacteria; o__Burkholderiales; f__Burkholderiaceae; g__Achromobacter; s__Achromobacter aegrifaciens	2900081468	Achromobacter sp. 270	80	573	13	459	73.9442	3.78123e-10	24.6063	462	1	-
Anticancer_MLH1_hsa	2908536514	DNA mismatch repair protein MutL	2908536416	IMGVR_UViG_2908536416_000001	vOTU_08540815	r__Duplodnaviria; k__Heunggongvirae; p__Uroviricota; c__Caudoviricetes; ; ; ;	High	100	d__Bacteria; p__Firmicutes; c__Bacilli; o__Lactobacillales; f__Streptococcaceae; g__Streptococcus; s__Streptococcus parauberis	2908536416	Streptococcus parauberis SPOF3K	8	379	4	363	192.2	1.79688e-48	33.1579	658	3	-
Anticancer_PMS2_hsa	2908536514	DNA mismatch repair protein MutL	2908536416	IMGVR_UViG_2908536416_000001	vOTU_08540815	r__Duplodnaviria; k__Heunggongvirae; p__Uroviricota; c__Caudoviricetes; ; ; ;	High	100	d__Bacteria; p__Firmicutes; c__Bacilli; o__Lactobacillales; f__Streptococcaceae; g__Streptococcus; s__Streptococcus parauberis	2908536416	Streptococcus parauberis SPOF3K	24	359	13	322	136.732	1.35725e-29	27.4336	658	3	-
Anticancer_PMS2_hsa	2908536514	DNA mismatch repair protein MutL	2908536416	IMGVR_UViG_2908536416_000001	vOTU_08540815	r__Duplodnaviria; k__Heunggongvirae; p__Uroviricota; c__Caudoviricetes; ; ; ;	High	100	d__Bacteria; p__Firmicutes; c__Bacilli; o__Lactobacillales; f__Streptococcaceae; g__Streptococcus; s__Streptococcus parauberis	2908536416	Streptococcus parauberis SPOF3K	605	850	391	630	62.003	4.45305e-06	21.673	658	3	-
Polyphenols_F3'H_vvi	2912679192	cytochrome P450	2912679108	IMGVR_UViG_2912679106_000001	vOTU_00269192	r__Duplodnaviria; k__Heunggongvirae; p__Uroviricota; c__Caudoviricetes; ; ; ;	Low	31	d__Bacteria; p__Actinobacteriota; c__Actinomycetia; o__Streptomycetales; f__Streptomycetaceae; g__Streptomyces; s__Streptomyces turgidiscabies	2912679106	Streptomyces reticuliscabiei NRRL B-24446	267	465	208	370	61.2326	2.23297e-06	28.6432	410	1	-
VC_SVCT2_hsa	2912876693	xanthine permease	2912874417	IMGVR_UViG_2912874417_000004	vOTU_08549154	r__Duplodnaviria; k__Heunggongvirae; p__Uroviricota; c__Caudoviricetes; ; ; ;	High	100	d__Bacteria; p__Firmicutes; c__Bacilli; o__Bacillales; f__Bacillaceae; g__Bacillus; s__Bacillus velezensis	2912874417	Bacillus velezensis DSYZ	367	587	82	297	90.1225	4.04461e-16	29.0749	297	5	-
VC_SVCT1_hals*	2915669221	NCS2 family nucleobase:cation symporter-2	2915665091	IMGVR_UViG_2915665031_000002	vOTU_08569511	r__Duplodnaviria; k__Heunggongvirae; p__Uroviricota; c__Caudoviricetes; ; ; ;	Medium	63.69	d__Bacteria; p__Proteobacteria; c__Gammaproteobacteria; o__Burkholderiales; f__Burkholderiaceae; g__Janthinobacterium; s__Janthinobacterium sp009208735	2915665031	Janthinobacterium sp. FT68W	41	432	36	447	132.88	3.60017e-30	28.4091	499	1	-
VC_SVCT2_hsa	2915669221	NCS2 family nucleobase:cation symporter-2	2915665091	IMGVR_UViG_2915665031_000002	vOTU_08569511	r__Duplodnaviria; k__Heunggongvirae; p__Uroviricota; c__Caudoviricetes; ; ; ;	Medium	63.69	d__Bacteria; p__Proteobacteria; c__Gammaproteobacteria; o__Burkholderiales; f__Burkholderiaceae; g__Janthinobacterium; s__Janthinobacterium sp009208735	2915665031	Janthinobacterium sp. FT68W	93	538	24	453	112.849	1.06668e-22	26.5136	499	1	-
VC_GULO_vcy*	2917074647	FAD/FMN-containing dehydrogenase	2917070673	IMGVR_UViG_2917070673_000003	vOTU_08514345	r__Duplodnaviria; k__Heunggongvirae; p__Uroviricota; c__Caudoviricetes; ; ; ;	High	100	d__Bacteria; p__Proteobacteria; c__Gammaproteobacteria; o__Pseudomonadales; f__Pseudomonadaceae; g__Pseudomonas_E; s__Pseudomonas_E protegens	2917070673	Pseudomonas protegens CHA0	34	207	126	317	62.3882	1.28443e-06	26.1307	636	3	-
Anticancer_MLH1_hsa	2920280908	DNA mismatch repair protein MutL	2920277569	IMGVR_UViG_2920277478_000006	vOTU_05115616	r__Duplodnaviria; k__Heunggongvirae; p__Uroviricota; c__Caudoviricetes; ; ; ;	Medium	51.16	d__Bacteria; p__Firmicutes_A; c__Clostridia; o__Lachnospirales; f__Lachnospiraceae; g__Fusicatenibacter; s__Fusicatenibacter saccharivorans	2920277478	Fusicatenibacter saccharivorans MSK.13.41	6	334	2	326	208.764	3.06608e-54	36.6667	676	1	-
Anticancer_PMS2_hsa	2920280908	DNA mismatch repair protein MutL	2920277569	IMGVR_UViG_2920277478_000006	vOTU_05115616	r__Duplodnaviria; k__Heunggongvirae; p__Uroviricota; c__Caudoviricetes; ; ; ;	Medium	51.16	d__Bacteria; p__Firmicutes_A; c__Clostridia; o__Lachnospirales; f__Lachnospiraceae; g__Fusicatenibacter; s__Fusicatenibacter saccharivorans	2920277478	Fusicatenibacter saccharivorans MSK.13.41	15	373	4	336	151.754	1.78198e-34	28.0556	676	1	-
Anticancer_PMS2_hsa	2920280908	DNA mismatch repair protein MutL	2920277569	IMGVR_UViG_2920277478_000006	vOTU_05115616	r__Duplodnaviria; k__Heunggongvirae; p__Uroviricota; c__Caudoviricetes; ; ; ;	Medium	51.16	d__Bacteria; p__Firmicutes_A; c__Clostridia; o__Lachnospirales; f__Lachnospiraceae; g__Fusicatenibacter; s__Fusicatenibacter saccharivorans	2920277478	Fusicatenibacter saccharivorans MSK.13.41	678	850	491	660	64.6994	6.29416e-07	24.2938	676	1	-
VB7_bioB_eco*	2920668093	biotin synthase	2920664745	IMGVR_UViG_2920664622_000002	vOTU_05107132	r__Duplodnaviria; k__Heunggongvirae; p__Uroviricota; c__Caudoviricetes; ; ; ;	High	100	d__Bacteria; p__Firmicutes_A; c__Clostridia; o__Lachnospirales; f__Lachnospiraceae; g__Dorea; s__Dorea formicigenerans	2920664622	Dorea formicigenerans MSK.13.39	5	266	11	274	156.377	2.43806e-41	30.7116	323	1	-
VC_SVCT2_hsa	2923076171	xanthine permease	2923073944	IMGVR_UViG_2923073944_000003	vOTU_08551873	r__Duplodnaviria; k__Heunggongvirae; p__Uroviricota; c__Caudoviricetes; ; ; ;	High	95.86	d__Bacteria; p__Firmicutes; c__Bacilli; o__Bacillales; f__Bacillaceae; g__Bacillus; s__Bacillus velezensis	2923073944	Bacillus sp. AM1(2019)	367	587	82	297	90.5077	2.72822e-16	29.5154	297	4	-
Longevity_SIRT1_hsa	2923115603	NAD-dependent deacetylase	2923108722	IMGVR_UViG_2923108719_000001	vOTU_00218595	r__Duplodnaviria; k__Heunggongvirae; p__Uroviricota; c__Caudoviricetes; ; ; ;	High	100	d__Bacteria; p__Firmicutes; c__Bacilli; o__Bacillales; f__Bacillaceae_G; g__Bacillus_A; s__Bacillus_A thuringiensis_S	2923108719	Bacillus thuringiensis BT-59	242	474	1	220	100.908	3.33694e-20	29.8755	241	1	-
VB7_bioB_eco*	2923839000	biotin synthase	2923838326	IMGVR_UViG_2923838282_000001	vOTU_05107132	r__Duplodnaviria; k__Heunggongvirae; p__Uroviricota; c__Caudoviricetes; ; ; ;	High	100	d__Bacteria; p__Firmicutes_A; c__Clostridia; o__Lachnospirales; f__Lachnospiraceae; g__Dorea; s__Dorea formicigenerans	2923838282	Dorea formicigenerans MSK.13.15	5	266	11	274	156.377	2.43806e-41	30.7116	323	1	-
Polyphenols_FLS_ath	2928413826	isopenicillin N synthase-like dioxygenase	2928412209	IMGVR_UViG_2928412209_000002	vOTU_08567801	r__Duplodnaviria; k__Heunggongvirae; p__Uroviricota; c__Caudoviricetes; ; ; ;	Low	39.24	d__Bacteria; p__Proteobacteria; c__Alphaproteobacteria; o__Rhizobiales; f__Rhizobiaceae; g__Ensifer_A;	2928412209	Rhizobium aquaticum DSM 29780	54	332	26	327	77.0258	3.31094e-12	24.183	330	2	-
VC_SVCT1_hals*	2936250377	uracil permease	2936248808	IMGVR_UViG_2936248790_000003	vOTU_00529056	r__Duplodnaviria; k__Heunggongvirae; p__Uroviricota; c__Caudoviricetes; ; ; ;	Medium	84.51	d__Bacteria; p__Firmicutes_A; c__Clostridia; o__Lachnospirales; f__Lachnospiraceae; g__Bilifractor; s__Bilifractor porci	2936248790	Bilifractor porci Oil+RF-744-WCA-WT-13	24	417	3	414	111.309	7.97329e-23	28.046	459	1	-
VC_SVCT2_hsa	2936250377	uracil permease	2936248808	IMGVR_UViG_2936248790_000003	vOTU_00529056	r__Duplodnaviria; k__Heunggongvirae; p__Uroviricota; c__Caudoviricetes; ; ; ;	Medium	84.51	d__Bacteria; p__Firmicutes_A; c__Clostridia; o__Lachnospirales; f__Lachnospiraceae; g__Bilifractor; s__Bilifractor porci	2936248790	Bilifractor porci Oil+RF-744-WCA-WT-13	88	528	2	414	68.9366	1.23404e-08	25.8621	459	1	-
VD_CYP2R1_hsa	2974536765	cytochrome P450	2974536336	IMGVR_UViG_2974536336_000001	vOTU_08672104	r__Varidnaviria; k__Bamfordvirae; p__Nucleocytoviricota; c__Megaviricetes; o__Algavirales; f__Phycodnaviridae; ;	High	100	;	2974536336	Orpheovirus IHUMI-LCC2	232	493	214	461	95.1301	2.66965e-17	27.9245	470	1	-
VD_CYP27B1_hsa	2974536765	cytochrome P450	2974536336	IMGVR_UViG_2974536336_000001	vOTU_08672104	r__Varidnaviria; k__Bamfordvirae; p__Nucleocytoviricota; c__Megaviricetes; o__Algavirales; f__Phycodnaviridae; ;	High	100	;	2974536336	Orpheovirus IHUMI-LCC2	287	476	251	439	88.9669	3.40204e-15	27.4611	470	1	-
VD_CYP24A1_hsa	2974536765	cytochrome P450	2974536336	IMGVR_UViG_2974536336_000001	vOTU_08672104	r__Varidnaviria; k__Bamfordvirae; p__Nucleocytoviricota; c__Megaviricetes; o__Algavirales; f__Phycodnaviridae; ;	High	100	;	2974536336	Orpheovirus IHUMI-LCC2	144	490	107	446	103.99	4.08858e-20	22.8814	470	1	-
Polyphenols_F3'H_vvi	2974537108	cytochrome P450 family 710 subfamily A protein	2974536336	IMGVR_UViG_2974536336_000001	vOTU_08672104	r__Varidnaviria; k__Bamfordvirae; p__Nucleocytoviricota; c__Megaviricetes; o__Algavirales; f__Phycodnaviridae; ;	High	100	;	2974536336	Orpheovirus IHUMI-LCC2	295	461	307	466	59.6918	8.21189e-06	23.3533	500	1	-
Polyphenols_F3'H_vvi	2974536765	cytochrome P450	2974536336	IMGVR_UViG_2974536336_000001	vOTU_08672104	r__Varidnaviria; k__Bamfordvirae; p__Nucleocytoviricota; c__Megaviricetes; o__Algavirales; f__Phycodnaviridae; ;	High	100	;	2974536336	Orpheovirus IHUMI-LCC2	235	472	227	446	76.2554	3.95027e-11	21.4286	470	1	-
Anticancer_CYP2E1_hsa	2974537108	cytochrome P450 family 710 subfamily A protein	2974536336	IMGVR_UViG_2974536336_000001	vOTU_08672104	r__Varidnaviria; k__Bamfordvirae; p__Nucleocytoviricota; c__Megaviricetes; o__Algavirales; f__Phycodnaviridae; ;	High	100	;	2974536336	Orpheovirus IHUMI-LCC2	284	467	298	479	72.4034	7.66622e-10	26.738	500	1	-
Anticancer_CYP1A1_hsa	2974536765	cytochrome P450	2974536336	IMGVR_UViG_2974536336_000001	vOTU_08672104	r__Varidnaviria; k__Bamfordvirae; p__Nucleocytoviricota; c__Megaviricetes; o__Algavirales; f__Phycodnaviridae; ;	High	100	;	2974536336	Orpheovirus IHUMI-LCC2	197	491	177	456	85.1149	5.35319e-14	25.8278	470	1	-
Anticancer_CYP1A2_hsa	2974536765	cytochrome P450	2974536336	IMGVR_UViG_2974536336_000001	vOTU_08672104	r__Varidnaviria; k__Bamfordvirae; p__Nucleocytoviricota; c__Megaviricetes; o__Algavirales; f__Phycodnaviridae; ;	High	100	;	2974536336	Orpheovirus IHUMI-LCC2	86	488	76	448	73.1738	3.61233e-10	21.5881	470	1	-
Anticancer_CYP2E1_hsa	2974536765	cytochrome P450	2974536336	IMGVR_UViG_2974536336_000001	vOTU_08672104	r__Varidnaviria; k__Bamfordvirae; p__Nucleocytoviricota; c__Megaviricetes; o__Algavirales; f__Phycodnaviridae; ;	High	100	;	2974536336	Orpheovirus IHUMI-LCC2	216	460	194	441	78.9518	5.30527e-12	25.0965	470	1	-
Longevity_IGF1R_hsa	2974549977	serine/threonine protein kinase/ABC-type phosphate transport system substrate-binding protein	2974549713	IMGVR_UViG_2974549713_000001	vOTU_08672013	r__Varidnaviria; k__Bamfordvirae; p__Nucleocytoviricota; ; ; ; ;	High	100	;	2974549713	Cedratvirus A11	990	1266	776	1043	133.65	1.3996e-27	30.4196	1586	1	-
Longevity_IGF1R_hsa	2974549977	serine/threonine protein kinase/ABC-type phosphate transport system substrate-binding protein	2974549713	IMGVR_UViG_2974549713_000001	vOTU_08672013	r__Varidnaviria; k__Bamfordvirae; p__Nucleocytoviricota; ; ; ; ;	High	100	;	2974549713	Cedratvirus A11	992	1271	1313	1580	111.309	9.03047e-21	25.9516	1586	1	-
Longevity_IGF1R_hsa	2974549785	serine/threonine protein kinase/2',3'-cyclic-nucleotide 2'-phosphodiesterase (5'-nucleotidase family)	2974549713	IMGVR_UViG_2974549713_000001	vOTU_08672013	r__Varidnaviria; k__Bamfordvirae; p__Nucleocytoviricota; ; ; ; ;	High	100	;	2974549713	Cedratvirus A11	990	1269	636	920	124.79	6.96544e-25	28.9474	1406	1	-
Longevity_IGF1R_hsa	2974549785	serine/threonine protein kinase/2',3'-cyclic-nucleotide 2'-phosphodiesterase (5'-nucleotidase family)	2974549713	IMGVR_UViG_2974549713_000001	vOTU_08672013	r__Varidnaviria; k__Bamfordvirae; p__Nucleocytoviricota; ; ; ; ;	High	100	;	2974549713	Cedratvirus A11	991	1263	1143	1395	112.464	4.07519e-21	30.8244	1406	1	-
Polyphenols_UGT1A3_hsa	2974564842	hypothetical protein	2974564747	IMGVR_UViG_2974564747_000001	vOTU_08670224	; ; ; c__Naldaviricetes; o__Lefavirales; f__Baculoviridae; g__Alphabaculovirus; s__Oxyplax ochracea nucleopolyhedrovirus	High	91.01	;	2974564747	Oxyplax ochracea nucleopolyhedrovirus 435	262	487	251	490	90.5077	1.47429e-15	29.4606	508	1	-
Polyphenols_UGT2B15_hsa	2974564842	hypothetical protein	2974564747	IMGVR_UViG_2974564747_000001	vOTU_08670224	; ; ; c__Naldaviricetes; o__Lefavirales; f__Baculoviridae; g__Alphabaculovirus; s__Oxyplax ochracea nucleopolyhedrovirus	High	91.01	;	2974564747	Oxyplax ochracea nucleopolyhedrovirus 435	7	472	3	468	113.235	4.09031e-23	25.7202	508	1	-
Polyphenols_UGT1A3_hsa	2974565008	MGT family glycosyltransferase	2974564906	IMGVR_UViG_2974564906_000001	vOTU_08670566	; ; ; c__Naldaviricetes; o__Lefavirales; f__Baculoviridae; g__Alphabaculovirus; s__Operophtera brumata nucleopolyhedrovirus	High	100	;	2974564906	Operophtera brumata nucleopolyhedrovirus OpbuNPV-MA	135	470	120	459	135.191	1.37188e-30	25.656	490	1	-
Polyphenols_UGT2B15_hsa	2974565008	MGT family glycosyltransferase	2974564906	IMGVR_UViG_2974564906_000001	vOTU_08670566	; ; ; c__Naldaviricetes; o__Lefavirales; f__Baculoviridae; g__Alphabaculovirus; s__Operophtera brumata nucleopolyhedrovirus	High	100	;	2974564906	Operophtera brumata nucleopolyhedrovirus OpbuNPV-MA	6	472	2	459	155.606	6.54191e-38	26.5182	490	1	-
Polyphenols_UGT1A3_hsa	2974565075	spore maturation protein CgeB	2974565041	IMGVR_UViG_2974565041_000001	vOTU_08670225	; ; ; c__Naldaviricetes; o__Lefavirales; f__Baculoviridae; g__Alphabaculovirus;	High	97.8	;	2974565041	Mythimna unipuncta nucleopolyhedrovirus #7	236	487	246	504	109.383	1.09699e-21	27.0992	531	1	-
Polyphenols_UGT2B15_hsa	2974565075	spore maturation protein CgeB	2974565041	IMGVR_UViG_2974565041_000001	vOTU_08670225	; ; ; c__Naldaviricetes; o__Lefavirales; f__Baculoviridae; g__Alphabaculovirus;	High	97.8	;	2974565041	Mythimna unipuncta nucleopolyhedrovirus #7	19	489	23	504	139.043	7.89235e-32	25.6972	531	1	-
Polyphenols_F3'H_vvi	2974568322	cytochrome P450	2974567792	IMGVR_UViG_2974567792_000001	vOTU_08671189	r__Varidnaviria; k__Bamfordvirae; p__Nucleocytoviricota; c__Megaviricetes; ; ; ;	High	100	;	2974567792	Pandoravirus neocaledonia neocaledonia	49	468	52	491	77.7962	1.30112e-11	25.1082	525	1	-
Longevity_IGF1R_hsa	2974568976	serine/threonine protein kinase/ABC-type phosphate transport system substrate-binding protein	2974567792	IMGVR_UViG_2974567792_000001	vOTU_08671189	r__Varidnaviria; k__Bamfordvirae; p__Nucleocytoviricota; c__Megaviricetes; ; ; ;	High	100	;	2974567792	Pandoravirus neocaledonia neocaledonia	990	1271	870	1144	133.65	1.49753e-27	30.2721	1829	1	-
Longevity_IGF1R_hsa	2974568976	serine/threonine protein kinase/ABC-type phosphate transport system substrate-binding protein	2974567792	IMGVR_UViG_2974567792_000001	vOTU_08671189	r__Varidnaviria; k__Bamfordvirae; p__Nucleocytoviricota; c__Megaviricetes; ; ; ;	High	100	;	2974567792	Pandoravirus neocaledonia neocaledonia	991	1266	1549	1805	126.716	2.08326e-25	29.9639	1829	1	-
Longevity_IGF1R_hsa	2974568949	serine/threonine protein kinase/ABC-type phosphate transport system substrate-binding protein	2974567792	IMGVR_UViG_2974567792_000001	vOTU_08671189	r__Varidnaviria; k__Bamfordvirae; p__Nucleocytoviricota; c__Megaviricetes; ; ; ;	High	100	;	2974567792	Pandoravirus neocaledonia neocaledonia	974	1268	1492	1768	133.65	1.59397e-27	31.1037	1778	1	-
Longevity_IGF1R_hsa	2974568949	serine/threonine protein kinase/ABC-type phosphate transport system substrate-binding protein	2974567792	IMGVR_UViG_2974567792_000001	vOTU_08671189	r__Varidnaviria; k__Bamfordvirae; p__Nucleocytoviricota; c__Megaviricetes; ; ; ;	High	100	;	2974567792	Pandoravirus neocaledonia neocaledonia	991	1268	843	1120	115.931	3.86895e-22	29.097	1778	1	-
Longevity_IGF1R_hsa	2974568603	serine/threonine protein kinase/ABC-type phosphate transport system substrate-binding protein	2974567792	IMGVR_UViG_2974567792_000001	vOTU_08671189	r__Varidnaviria; k__Bamfordvirae; p__Nucleocytoviricota; c__Megaviricetes; ; ; ;	High	100	;	2974567792	Pandoravirus neocaledonia neocaledonia	993	1268	1001	1321	96.2857	4.40578e-16	25.2226	2118	1	-
Longevity_IGF1R_hsa	2974568603	serine/threonine protein kinase/ABC-type phosphate transport system substrate-binding protein	2974567792	IMGVR_UViG_2974567792_000001	vOTU_08671189	r__Varidnaviria; k__Bamfordvirae; p__Nucleocytoviricota; c__Megaviricetes; ; ; ;	High	100	;	2974567792	Pandoravirus neocaledonia neocaledonia	997	1273	1848	2110	95.1301	9.90631e-16	26.5957	2118	1	-
Longevity_IGF1R_hsa	2974568542	serine/threonine protein kinase/ABC-type phosphate transport system substrate-binding protein/class 3 adenylate cyclase	2974567792	IMGVR_UViG_2974567792_000001	vOTU_08671189	r__Varidnaviria; k__Bamfordvirae; p__Nucleocytoviricota; c__Megaviricetes; ; ; ;	High	100	;	2974567792	Pandoravirus neocaledonia neocaledonia	992	1266	1491	1747	133.265	1.72701e-27	30.5755	1762	1	-
Longevity_IGF1R_hsa	2974568542	serine/threonine protein kinase/ABC-type phosphate transport system substrate-binding protein/class 3 adenylate cyclase	2974567792	IMGVR_UViG_2974567792_000001	vOTU_08671189	r__Varidnaviria; k__Bamfordvirae; p__Nucleocytoviricota; c__Megaviricetes; ; ; ;	High	100	;	2974567792	Pandoravirus neocaledonia neocaledonia	936	1267	796	1101	126.716	1.74405e-25	28.3626	1762	1	-
Anticancer_CYP1A1_hsa	2974568322	cytochrome P450	2974567792	IMGVR_UViG_2974567792_000001	vOTU_08671189	r__Varidnaviria; k__Bamfordvirae; p__Nucleocytoviricota; c__Megaviricetes; ; ; ;	High	100	;	2974567792	Pandoravirus neocaledonia neocaledonia	215	480	210	490	64.3142	2.74935e-07	24.3151	525	1	-
VD_CYP2R1_hsa	2974576737	cytochrome P450	2974576589	IMGVR_UViG_2974576589_000001	vOTU_08671188	r__Varidnaviria; k__Bamfordvirae; p__Nucleocytoviricota; c__Megaviricetes; ; ; ;	High	100	;	2974576589	Pandoravirus macleodensis macleodensis	297	496	310	521	80.8777	1.60596e-12	27.5701	530	1	-
VD_CYP27B1_hsa	2974576737	cytochrome P450	2974576589	IMGVR_UViG_2974576589_000001	vOTU_08671188	r__Varidnaviria; k__Bamfordvirae; p__Nucleocytoviricota; c__Megaviricetes; ; ; ;	High	100	;	2974576589	Pandoravirus macleodensis macleodensis	296	482	307	501	99.7525	1.17456e-18	29.064	530	1	-
VD_CYP24A1_hsa	2974576737	cytochrome P450	2974576589	IMGVR_UViG_2974576589_000001	vOTU_08671188	r__Varidnaviria; k__Bamfordvirae; p__Nucleocytoviricota; c__Megaviricetes; ; ; ;	High	100	;	2974576589	Pandoravirus macleodensis macleodensis	313	492	310	504	90.1225	1.79337e-15	27.4112	530	1	-
Polyphenols_F3'H_vvi	2974576737	cytochrome P450	2974576589	IMGVR_UViG_2974576589_000001	vOTU_08671188	r__Varidnaviria; k__Bamfordvirae; p__Nucleocytoviricota; c__Megaviricetes; ; ; ;	High	100	;	2974576589	Pandoravirus macleodensis macleodensis	229	467	243	497	78.1814	1.23775e-11	25	530	1	-
Longevity_IGF1R_hsa	2974577488	serine/threonine protein kinase/ABC-type phosphate transport system substrate-binding protein	2974576589	IMGVR_UViG_2974576589_000001	vOTU_08671188	r__Varidnaviria; k__Bamfordvirae; p__Nucleocytoviricota; c__Megaviricetes; ; ; ;	High	100	;	2974576589	Pandoravirus macleodensis macleodensis	990	1271	881	1155	127.872	9.74961e-26	28.9116	1839	1	-
Longevity_IGF1R_hsa	2974577488	serine/threonine protein kinase/ABC-type phosphate transport system substrate-binding protein	2974576589	IMGVR_UViG_2974576589_000001	vOTU_08671188	r__Varidnaviria; k__Bamfordvirae; p__Nucleocytoviricota; c__Megaviricetes; ; ; ;	High	100	;	2974576589	Pandoravirus macleodensis macleodensis	991	1266	1559	1815	126.716	1.88659e-25	29.9639	1839	1	-
Longevity_IGF1R_hsa	2974577465	serine/threonine protein kinase/ABC-type phosphate transport system substrate-binding protein	2974576589	IMGVR_UViG_2974576589_000001	vOTU_08671188	r__Varidnaviria; k__Bamfordvirae; p__Nucleocytoviricota; c__Megaviricetes; ; ; ;	High	100	;	2974576589	Pandoravirus macleodensis macleodensis	957	1266	1498	1778	131.339	6.74749e-27	28.9809	1790	1	-
Longevity_IGF1R_hsa	2974577465	serine/threonine protein kinase/ABC-type phosphate transport system substrate-binding protein	2974576589	IMGVR_UViG_2974576589_000001	vOTU_08671188	r__Varidnaviria; k__Bamfordvirae; p__Nucleocytoviricota; c__Megaviricetes; ; ; ;	High	100	;	2974576589	Pandoravirus macleodensis macleodensis	991	1268	842	1119	114.775	8.73761e-22	28.4281	1790	1	-
Longevity_IGF1R_hsa	2974577416	serine/threonine protein kinase/ABC-type phosphate transport system substrate-binding protein	2974576589	IMGVR_UViG_2974576589_000001	vOTU_08671188	r__Varidnaviria; k__Bamfordvirae; p__Nucleocytoviricota; c__Megaviricetes; ; ; ;	High	100	;	2974576589	Pandoravirus macleodensis macleodensis	992	1271	837	1120	114.775	7.48921e-22	28.4768	1744	1	-
Longevity_IGF1R_hsa	2974577416	serine/threonine protein kinase/ABC-type phosphate transport system substrate-binding protein	2974576589	IMGVR_UViG_2974576589_000001	vOTU_08671188	r__Varidnaviria; k__Bamfordvirae; p__Nucleocytoviricota; c__Megaviricetes; ; ; ;	High	100	;	2974576589	Pandoravirus macleodensis macleodensis	997	1270	1476	1738	112.849	2.99859e-21	27.8169	1744	1	-
Longevity_IGF1R_hsa	2974577237	serine/threonine protein kinase/ABC-type phosphate transport system substrate-binding protein	2974576589	IMGVR_UViG_2974576589_000001	vOTU_08671188	r__Varidnaviria; k__Bamfordvirae; p__Nucleocytoviricota; c__Megaviricetes; ; ; ;	High	100	;	2974576589	Pandoravirus macleodensis macleodensis	991	1268	959	1283	98.2117	9.83072e-17	25.5132	2069	1	-
Longevity_IGF1R_hsa	2974577237	serine/threonine protein kinase/ABC-type phosphate transport system substrate-binding protein	2974576589	IMGVR_UViG_2974576589_000001	vOTU_08671188	r__Varidnaviria; k__Bamfordvirae; p__Nucleocytoviricota; c__Megaviricetes; ; ; ;	High	100	;	2974576589	Pandoravirus macleodensis macleodensis	997	1273	1799	2061	97.8265	1.22437e-16	26.9504	2069	1	-
Longevity_IGF1R_hsa	2974577184	serine/threonine protein kinase/ABC-type phosphate transport system substrate-binding protein	2974576589	IMGVR_UViG_2974576589_000001	vOTU_08671188	r__Varidnaviria; k__Bamfordvirae; p__Nucleocytoviricota; c__Megaviricetes; ; ; ;	High	100	;	2974576589	Pandoravirus macleodensis macleodensis	991	1266	1465	1722	137.887	8.04513e-29	31.7857	1735	1	-
Longevity_IGF1R_hsa	2974577184	serine/threonine protein kinase/ABC-type phosphate transport system substrate-binding protein	2974576589	IMGVR_UViG_2974576589_000001	vOTU_08671188	r__Varidnaviria; k__Bamfordvirae; p__Nucleocytoviricota; c__Megaviricetes; ; ; ;	High	100	;	2974576589	Pandoravirus macleodensis macleodensis	936	1267	782	1087	137.117	1.13873e-28	28.5714	1735	1	-
Anticancer_CYP2E1_hsa	2974576737	cytochrome P450	2974576589	IMGVR_UViG_2974576589_000001	vOTU_08671188	r__Varidnaviria; k__Bamfordvirae; p__Nucleocytoviricota; c__Megaviricetes; ; ; ;	High	100	;	2974576589	Pandoravirus macleodensis macleodensis	112	491	125	525	63.1586	5.91938e-07	22.1698	530	1	-
Polyphenols_UGT1A3_hsa	2974617817	glucuronosyltransferase	2974617671	IMGVR_UViG_2974617671_000001	vOTU_08669548	; ; ; c__Naldaviricetes; o__Lefavirales; f__Baculoviridae; g__Betabaculovirus; s__Agrotis segetum granulovirus	High	99.91	;	2974617671	Agrotis segetum granulovirus DA	262	470	239	450	123.25	1.24034e-26	31.6279	462	1	-
Polyphenols_UGT2B15_hsa	2974617817	glucuronosyltransferase	2974617671	IMGVR_UViG_2974617671_000001	vOTU_08669548	; ; ; c__Naldaviricetes; o__Lefavirales; f__Baculoviridae; g__Betabaculovirus; s__Agrotis segetum granulovirus	High	99.91	;	2974617671	Agrotis segetum granulovirus DA	269	472	244	450	107.457	2.64717e-21	28.7081	462	1	-
Polyphenols_UGT1A3_hsa	2974618502	hypothetical protein	2974618375	IMGVR_UViG_2974618375_000001	vOTU_08670563	; ; ; c__Naldaviricetes; o__Lefavirales; f__Baculoviridae; g__Alphabaculovirus;	High	100	;	2974618375	Malacosoma neustria nucleopolyhedrovirus ManeNPV-T2	262	513	257	505	103.99	5.14451e-20	26.8939	522	1	-
Polyphenols_UGT2B15_hsa	2974618502	hypothetical protein	2974618375	IMGVR_UViG_2974618375_000001	vOTU_08670563	; ; ; c__Naldaviricetes; o__Lefavirales; f__Baculoviridae; g__Alphabaculovirus;	High	100	;	2974618375	Malacosoma neustria nucleopolyhedrovirus ManeNPV-T2	1	511	1	513	146.362	2.14084e-34	25.7519	522	1	-
Longevity_IGF1R_hsa	2974619447	serine/threonine protein kinase	2974619362	IMGVR_UViG_2974619362_000001	vOTU_08671272	r__Varidnaviria; k__Bamfordvirae; p__Nucleocytoviricota; c__Megaviricetes; o__Algavirales; f__Phycodnaviridae; g__Raphidovirus; s__Heterosigma akashiwo virus 01	High	100	;	2974619362	Heterosigma akashiwo virus 01 HaV53	1004	1269	80	340	97.4413	1.06126e-17	27.1429	363	1	-
Longevity_IGF1R_hsa	2974634245	serine/threonine protein kinase	2974633779	IMGVR_UViG_2974633779_000001	vOTU_08673468	r__Varidnaviria; k__Bamfordvirae; p__Nucleocytoviricota; c__Megaviricetes; o__Pimascovirales; f__Marseilleviridae; ; s__Tunisvirus	High	100	;	2974633779	Tunisvirus fontaine2 U484	991	1266	926	1185	123.635	1.74959e-24	31.2057	1651	1	-
Longevity_IGF1R_hsa	2974634245	serine/threonine protein kinase	2974633779	IMGVR_UViG_2974633779_000001	vOTU_08673468	r__Varidnaviria; k__Bamfordvirae; p__Nucleocytoviricota; c__Megaviricetes; o__Pimascovirales; f__Marseilleviridae; ; s__Tunisvirus	High	100	;	2974633779	Tunisvirus fontaine2 U484	999	1269	1398	1648	112.079	5.43738e-21	29.304	1651	1	-
Polyphenols_UGT1A3_hsa	2974659624	glucuronosyltransferase	2974659624	IMGVR_UViG_2974659624_000001	vOTU_08669352	; ; ; c__Naldaviricetes; o__Lefavirales; f__Baculoviridae; g__Betabaculovirus; s__Lacanobia oleracea granulovirus	Low	1.62	;	2974659624	Lacanobia oleracea granulovirus Scottish	262	472	242	455	125.176	2.77714e-27	32.7189	460	1	-
Polyphenols_UGT2B15_hsa	2974659624	glucuronosyltransferase	2974659624	IMGVR_UViG_2974659624_000001	vOTU_08669352	; ; ; c__Naldaviricetes; o__Lefavirales; f__Baculoviridae; g__Betabaculovirus; s__Lacanobia oleracea granulovirus	Low	1.62	;	2974659624	Lacanobia oleracea granulovirus Scottish	23	474	17	455	122.479	1.79114e-26	26.096	460	1	-
Longevity_IGF1R_hsa	2974661864	serine/threonine protein kinase	2974661864	IMGVR_UViG_2974661864_000001	vOTU_08669395	r__Riboviria; k__Pararnavirae; p__Artverviricota; c__Revtraviricetes; o__Ortervirales; f__Retroviridae; g__Gammaretrovirus; s__Hardy-Zuckerman feline sarcoma virus	Low	29.67	;	2974661864	Feline sarcoma virus (STRAIN HARDY-ZUCKERMAN 4)	1118	1269	627	779	135.576	1.48304e-28	38.5621	790	1	-
Longevity_IGF1R_hsa	2974661864	serine/threonine protein kinase	2974661864	IMGVR_UViG_2974661864_000001	vOTU_08669395	r__Riboviria; k__Pararnavirae; p__Artverviricota; c__Revtraviricetes; o__Ortervirales; f__Retroviridae; g__Gammaretrovirus; s__Hardy-Zuckerman feline sarcoma virus	Low	29.67	;	2974661864	Feline sarcoma virus (STRAIN HARDY-ZUCKERMAN 4)	991	1095	433	538	76.6406	2.63328e-10	36.7925	790	1	-
Polyphenols_UGT1A3_hsa	2974670790	MGT family glycosyltransferase	2974670662	IMGVR_UViG_2974670662_000001	vOTU_08670219	; ; ; c__Naldaviricetes; o__Lefavirales; f__Baculoviridae; g__Alphabaculovirus; s__Lonomia obliqua nucleopolyhedrovirus	High	94.37	;	2974670662	Lonomia obliqua multiple nucleopolyhedrovirus SP/2000	262	493	261	503	90.1225	1.77301e-15	26.5306	514	1	-
Polyphenols_UGT2B15_hsa	2974670790	MGT family glycosyltransferase	2974670662	IMGVR_UViG_2974670662_000001	vOTU_08670219	; ; ; c__Naldaviricetes; o__Lefavirales; f__Baculoviridae; g__Alphabaculovirus; s__Lonomia obliqua nucleopolyhedrovirus	High	94.37	;	2974670662	Lonomia obliqua multiple nucleopolyhedrovirus SP/2000	14	495	11	503	119.013	4.79412e-25	23.4375	514	1	-
Polyphenols_UGT1A3_hsa	2974670931	glucuronosyltransferase	2974670810	IMGVR_UViG_2974670810_000001	vOTU_08668984	; ; ; c__Naldaviricetes; o__Lefavirales; f__Baculoviridae; g__Betabaculovirus; s__Clostera anastomosis granulovirus B	High	100	;	2974670810	Clostera anastomosis granulovirus B ClasGV-B	262	470	246	458	105.916	9.74068e-21	26.1468	465	1	-
Polyphenols_UGT2B15_hsa	2974670931	glucuronosyltransferase	2974670810	IMGVR_UViG_2974670810_000001	vOTU_08668984	; ; ; c__Naldaviricetes; o__Lefavirales; f__Baculoviridae; g__Betabaculovirus; s__Clostera anastomosis granulovirus B	High	100	;	2974670810	Clostera anastomosis granulovirus B ClasGV-B	22	472	15	458	114.005	1.60215e-23	23.8397	465	1	-
Polyphenols_UGT1A3_hsa	2974671062	glucuronosyltransferase	2974670947	IMGVR_UViG_2974670947_000001	vOTU_08669658	; ; ; c__Naldaviricetes; o__Lefavirales; f__Baculoviridae; g__Alphabaculovirus; s__Spodoptera littoralis nucleopolyhedrovirus	High	99.56	;	2974670947	Spodoptera littoralis nucleopolyhedrovirus AN1956	103	502	98	523	124.02	1.36762e-26	24.2991	532	1	-
Polyphenols_UGT2B15_hsa	2974671062	glucuronosyltransferase	2974670947	IMGVR_UViG_2974670947_000001	vOTU_08669658	; ; ; c__Naldaviricetes; o__Lefavirales; f__Baculoviridae; g__Alphabaculovirus; s__Spodoptera littoralis nucleopolyhedrovirus	High	99.56	;	2974670947	Spodoptera littoralis nucleopolyhedrovirus AN1956	8	502	21	521	159.844	4.08151e-39	25.969	532	1	-
Polyphenols_UGT1A3_hsa	2974733094	MGT family glycosyltransferase	2974732973	IMGVR_UViG_2974732973_000001	vOTU_08672722	; ; ; c__Naldaviricetes; o__Lefavirales; f__Baculoviridae; g__Alphabaculovirus; s__Cryptophlebia peltastica nucleopolyhedrovirus	High	100	;	2974732973	Cryptophlebia peltastica nucleopolyhedrovirus SA	234	493	222	488	107.071	4.86252e-21	25	509	1	-
Polyphenols_UGT2B15_hsa	2974733094	MGT family glycosyltransferase	2974732973	IMGVR_UViG_2974732973_000001	vOTU_08672722	; ; ; c__Naldaviricetes; o__Lefavirales; f__Baculoviridae; g__Alphabaculovirus; s__Cryptophlebia peltastica nucleopolyhedrovirus	High	100	;	2974732973	Cryptophlebia peltastica nucleopolyhedrovirus SA	16	495	9	488	163.31	1.43744e-40	26.2	509	1	-
Polyphenols_UGT1A3_hsa	2974733270	MGT family glycosyltransferase	2974733135	IMGVR_UViG_2974733135_000001	vOTU_08672634	; ; ; c__Naldaviricetes; o__Lefavirales; f__Baculoviridae; g__Alphabaculovirus; s__Cyclophragma undans nucleopolyhedrovirus	High	100	d__Bacteria; p__Firmicutes_A; c__Clostridia; o__Oscillospirales; f__CAG-272; g__CAG-448;	2974733135	Cyclophragma undans nucleopolyhedrovirus Whiov	244	501	236	507	95.9005	2.32624e-17	26.2774	508	1	-
Polyphenols_UGT2B15_hsa	2974733270	MGT family glycosyltransferase	2974733135	IMGVR_UViG_2974733135_000001	vOTU_08672634	; ; ; c__Naldaviricetes; o__Lefavirales; f__Baculoviridae; g__Alphabaculovirus; s__Cyclophragma undans nucleopolyhedrovirus	High	100	d__Bacteria; p__Firmicutes_A; c__Clostridia; o__Oscillospirales; f__CAG-272; g__CAG-448;	2974733135	Cyclophragma undans nucleopolyhedrovirus Whiov	28	502	29	506	116.701	2.64914e-24	24.4	508	1	-
Polyphenols_UGT1A3_hsa	2974754512	hypothetical protein	2974754376	IMGVR_UViG_2974754376_000001	vOTU_08672570	; ; ; c__Naldaviricetes; o__Lefavirales; f__Baculoviridae; g__Alphabaculovirus;	High	100	;	2974754376	Hyposidra talaca NPV HytaNPVIndia001	39	500	30	498	94.7449	4.95611e-17	22.6994	514	1	-
Polyphenols_UGT2B15_hsa	2974754512	hypothetical protein	2974754376	IMGVR_UViG_2974754376_000001	vOTU_08672570	; ; ; c__Naldaviricetes; o__Lefavirales; f__Baculoviridae; g__Alphabaculovirus;	High	100	;	2974754376	Hyposidra talaca NPV HytaNPVIndia001	28	503	23	499	137.887	1.6613e-31	26.0606	514	1	-
Polyphenols_UGT1A3_hsa	2974776159	hypothetical protein	2974776133	IMGVR_UViG_2974776133_000001	vOTU_08672727	; ; ; c__Naldaviricetes; o__Lefavirales; f__Baculoviridae; g__Alphabaculovirus; s__Spodoptera eridania nucleopolyhedrovirus	High	100	;	2974776133	Spodoptera eridania nucleopolyhedrovirus 251	16	487	9	496	103.605	8.22326e-20	22.0884	523	1	-
Polyphenols_UGT2B15_hsa	2974776159	hypothetical protein	2974776133	IMGVR_UViG_2974776133_000001	vOTU_08672727	; ; ; c__Naldaviricetes; o__Lefavirales; f__Baculoviridae; g__Alphabaculovirus; s__Spodoptera eridania nucleopolyhedrovirus	High	100	;	2974776133	Spodoptera eridania nucleopolyhedrovirus 251	6	489	5	496	142.895	3.39483e-33	25.6809	523	1	-
Polyphenols_UGT1A3_hsa	2974776304	MGT family glycosyltransferase	2974776284	IMGVR_UViG_2974776284_000001	vOTU_08672572	; ; ; c__Naldaviricetes; o__Lefavirales; f__Baculoviridae; g__Alphabaculovirus; s__Spodoptera exempta nucleopolyhedrovirus	Medium	89.88	;	2974776284	Spodoptera exempta nucleopolyhedrovirus 244.1	16	487	6	484	103.605	8.06295e-20	22.4449	511	1	-
Polyphenols_UGT2B15_hsa	2974776304	MGT family glycosyltransferase	2974776284	IMGVR_UViG_2974776284_000001	vOTU_08672572	; ; ; c__Naldaviricetes; o__Lefavirales; f__Baculoviridae; g__Alphabaculovirus; s__Spodoptera exempta nucleopolyhedrovirus	Medium	89.88	;	2974776284	Spodoptera exempta nucleopolyhedrovirus 244.1	10	489	6	484	145.976	2.77172e-34	24.2915	511	1	-
VB7_bioB_eco*	IMNBL3_100086967	Biotin synthase and related enzymes	IMNBL3_c10008696	IMGVR_UViG_3300000114_000502	vOTU_00706384	r__Duplodnaviria; k__Heunggongvirae; p__Uroviricota; c__Caudoviricetes; ; ; ;	Low	9.15	;	3300000114	Passalidae beetle gut microbial communities from Costa Rica -Larvae (3ML+3BL) v1	24	309	32	315	180.259	1.88472e-50	32.7526	327	1	-
Longevity_SIRT1_hsa	DelMOSum2011_1000015833	NAD-dependent protein deacetylases, SIR2 family	DelMOSum2011_c10000158	IMGVR_UViG_3300000115_000042	vOTU_00005655	r__Varidnaviria; k__Bamfordvirae; p__Nucleocytoviricota; c__Megaviricetes; o__Imitervirales; ; ;	Low	5.67	;	3300000115	Marine microbial communities from Delaware Coast, sample from Delaware MO Summer July 2011	239	494	10	271	182.57	1.61502e-48	39.1791	289	1	-
Longevity_IGF1R_hsa	DelMOSum2011_100001621	Protein tyrosine kinase	DelMOSum2011_c10000162	IMGVR_UViG_3300000115_000045	vOTU_00710769	r__Varidnaviria; k__Bamfordvirae; p__Nucleocytoviricota; c__Megaviricetes; ; ; ;	Low	4.03	;	3300000115	Marine microbial communities from Delaware Coast, sample from Delaware MO Summer July 2011	991	1261	351	627	92.0485	4.88674e-15	28.3276	763	2	-
VD_CYP2R1_hsa	DelMOSum2011_1000034432	Cytochrome P450	DelMOSum2011_c10000344	IMGVR_UViG_3300000115_006837	vOTU_00711230	r__Varidnaviria; k__Bamfordvirae; p__Nucleocytoviricota; c__Megaviricetes; o__Imitervirales; ; ;	Low	4.41	;	3300000115	Marine microbial communities from Delaware Coast, sample from Delaware MO Summer July 2011	261	469	192	423	77.7962	1.18239e-11	26.7241	474	1	-
Longevity_IGF1R_hsa	DelMOSum2011_1000121617	Protein tyrosine kinase	DelMOSum2011_c10001216	IMGVR_UViG_3300000115_007004	vOTU_00710331	r__Varidnaviria; k__Bamfordvirae; p__Nucleocytoviricota; c__Megaviricetes; ; ; ;	Low	2.5	;	3300000115	Marine microbial communities from Delaware Coast, sample from Delaware MO Summer July 2011	994	1213	41	270	100.138	1.49355e-17	28.8703	834	1	-
Longevity_IGF1R_hsa	DelMOSpr2010_100025339	Protein tyrosine kinase	DelMOSpr2010_c10002533	IMGVR_UViG_3300000116_008534	vOTU_00710331	r__Varidnaviria; k__Bamfordvirae; p__Nucleocytoviricota; c__Megaviricetes; ; ; ;	Low	1.53	;	3300000116	Marine microbial communities from Delaware Coast, sample from Delaware MO Spring March 2010	994	1213	41	270	100.138	1.49355e-17	28.8703	834	1	-
VD_CYP2R1_hsa	DelMOSpr2010_100061323	Cytochrome P450	DelMOSpr2010_c10006132	IMGVR_UViG_3300000116_009578	vOTU_00714347	r__Varidnaviria; k__Bamfordvirae; p__Nucleocytoviricota; c__Megaviricetes; o__Imitervirales; f__Mimiviridae; ;	Low	1.55	;	3300000116	Marine microbial communities from Delaware Coast, sample from Delaware MO Spring March 2010	261	469	98	329	78.1814	5.20479e-12	26.7241	380	1	-
VD_CYP27B1_hsa	DelMOSpr2010_100061323	Cytochrome P450	DelMOSpr2010_c10006132	IMGVR_UViG_3300000116_009578	vOTU_00714347	r__Varidnaviria; k__Bamfordvirae; p__Nucleocytoviricota; c__Megaviricetes; o__Imitervirales; f__Mimiviridae; ;	Low	1.55	;	3300000116	Marine microbial communities from Delaware Coast, sample from Delaware MO Spring March 2010	260	476	83	329	82.4185	2.1921e-13	24.498	380	1	-
Longevity_IGF1R_hsa	LPfeb09P26500mDRAFT_10000602	Serine/threonine protein kinase	LPfeb09P26500mDRAFT_c1000060	IMGVR_UViG_3300000140_000036	vOTU_00730089	r__Varidnaviria; k__Bamfordvirae; p__Nucleocytoviricota; c__Megaviricetes; ; ; ;	Low	3.46	;	3300000140	Marine microbial communities from expanding oxygen minimum zones in Line P, North Pacific Ocean - February 2009 P26 500m	1003	1250	18	256	93.2041	5.79182e-16	27.3764	433	1	-
CoenzymeQ10_PDSS1_hsa	SI54feb11_150mDRAFT_100004611	Geranylgeranyl pyrophosphate synthase	SI54feb11_150mDRAFT_c1000046	IMGVR_UViG_3300000147_000003	vOTU_00730455	r__Varidnaviria; k__Bamfordvirae; p__Nucleocytoviricota; c__Megaviricetes; o__Imitervirales; ; ;	Low	4.3	;	3300000147	Marine microbial communities from expanding oxygen minimum zones in the Saanich Inlet - 54 02/08/11 150m	116	351	418	677	111.309	1.11867e-22	28.8973	760	1	-
CoenzymeQ10_PDSS1_hsa	SI53jan11_200mDRAFT_100004714	Geranylgeranyl pyrophosphate synthase	SI53jan11_200mDRAFT_c1000047	IMGVR_UViG_3300000151_000003	vOTU_00731434	r__Varidnaviria; k__Bamfordvirae; p__Nucleocytoviricota; c__Megaviricetes; ; ; ;	Low	13.06	;	3300000151	Marine microbial communities from expanding oxygen minimum zones in the Saanich Inlet - 53 01/11/11 200m	224	351	8	132	69.3218	5.99995e-10	32.0611	215	1	-
Polyphenols_FLS_ath	LPjun08P12500mDRAFT_100017513	Isopenicillin N synthase and related dioxygenases	LPjun08P12500mDRAFT_c1000175	IMGVR_UViG_3300000152_000054	vOTU_00730376	r__Duplodnaviria; k__Heunggongvirae; p__Uroviricota; c__Caudoviricetes; ; ; ;	Low	4.84	;	3300000152	Marine microbial communities from expanding oxygen minimum zones in Line P, North Pacific Ocean - June 2008 P12 500m	42	336	2	291	63.929	7.13803e-08	25	322	1	-
CoenzymeQ10_PDSS1_hsa	SI47jul10_150mDRAFT_100001871	Geranylgeranyl pyrophosphate synthase	SI47jul10_150mDRAFT_c1000018	IMGVR_UViG_3300000154_000003	vOTU_00730463	r__Varidnaviria; k__Bamfordvirae; p__Nucleocytoviricota; c__Megaviricetes; ; ; ;	Low	13.84	;	3300000154	Marine microbial communities from expanding oxygen minimum zones in the Saanich Inlet - 47 07/07/10 150m	116	351	418	677	110.153	2.68669e-22	28.8973	760	1	-
CoenzymeQ10_PDSS1_hsa	SI60aug11_200mDRAFT_100069114	Geranylgeranyl pyrophosphate synthase	SI60aug11_200mDRAFT_c1000691	IMGVR_UViG_3300000174_000012	vOTU_00734793	r__Duplodnaviria; k__Heunggongvirae; p__Uroviricota; c__Caudoviricetes; ; ; ;	Low	3.69	;	3300000174	Marine microbial communities from expanding oxygen minimum zones in the Saanich Inlet - 60 08/10/11 200m	116	351	418	677	111.309	1.11867e-22	28.8973	760	1	-
CoenzymeQ10_PDSS1_hsa	SI54feb11_135mDRAFT_100000928	Geranylgeranyl pyrophosphate synthase	SI54feb11_135mDRAFT_c1000009	IMGVR_UViG_3300000201_000003	vOTU_00734793	r__Duplodnaviria; k__Heunggongvirae; p__Uroviricota; c__Caudoviricetes; ; ; ;	Low	7.17	;	3300000201	Marine microbial communities from expanding oxygen minimum zones in the Saanich Inlet - 54 02/08/11 135m	116	351	418	677	111.309	1.11867e-22	28.8973	760	1	-
CoenzymeQ10_PDSS1_hsa	SI53jan11_135mDRAFT_100000864	Geranylgeranyl pyrophosphate synthase	SI53jan11_135mDRAFT_c1000008	IMGVR_UViG_3300000211_000001	vOTU_00730463	r__Varidnaviria; k__Bamfordvirae; p__Nucleocytoviricota; c__Megaviricetes; ; ; ;	Low	12.23	;	3300000211	Marine microbial communities from expanding oxygen minimum zones in the Saanich Inlet - 53 01/11/11 135m	116	351	418	677	111.309	1.11867e-22	28.8973	760	1	-
CoenzymeQ10_PDSS1_hsa	SI54feb11_200mDRAFT_10000072	Geranylgeranyl pyrophosphate synthase	SI54feb11_200mDRAFT_c1000007	IMGVR_UViG_3300000214_000043	vOTU_00731434	r__Varidnaviria; k__Bamfordvirae; p__Nucleocytoviricota; c__Megaviricetes; ; ; ;	Low	7.49	;	3300000214	Marine microbial communities from expanding oxygen minimum zones in the Saanich Inlet - 54 02/08/11 200m	224	351	8	132	69.3218	5.99995e-10	32.0611	215	1	-
CoenzymeQ10_PDSS1_hsa	SI53jan11_120mDRAFT_100007515	Geranylgeranyl pyrophosphate synthase	SI53jan11_120mDRAFT_c1000075	IMGVR_UViG_3300000215_000001	vOTU_00730503	r__Varidnaviria; k__Bamfordvirae; p__Nucleocytoviricota; c__Megaviricetes; o__Imitervirales; f__Mimiviridae; ;	Low	6.79	;	3300000215	Marine microbial communities from expanding oxygen minimum zones in the Saanich Inlet - 53 01/11/11 120m	116	351	418	677	111.309	1.11867e-22	28.8973	760	1	-
CoenzymeQ10_PDSS1_hsa	SI53jan11_150mDRAFT_100022519	Geranylgeranyl pyrophosphate synthase	SI53jan11_150mDRAFT_c1000225	IMGVR_UViG_3300000216_000010	vOTU_00734793	r__Duplodnaviria; k__Heunggongvirae; p__Uroviricota; c__Caudoviricetes; ; ; ;	Low	6	;	3300000216	Marine microbial communities from expanding oxygen minimum zones in the Saanich Inlet - 53 01/11/11 150m	224	351	8	132	69.3218	5.99995e-10	32.0611	215	1	-
Polyphenols_FLS_ath	LPfeb10P161000mDRAFT_10013162	Isopenicillin N synthase and related dioxygenases	LPfeb10P161000mDRAFT_c1001316	IMGVR_UViG_3300000219_000052	vOTU_00730252	r__Duplodnaviria; k__Heunggongvirae; p__Uroviricota; c__Caudoviricetes; ; ; ;	Low	2.29	;	3300000219	Marine microbial communities from expanding oxygen minimum zones in Line P, North Pacific Ocean - February 2010 P16 1000m	42	336	2	289	62.3882	2.61517e-07	24.7588	320	1	-
Longevity_IGF1R_hsa	LPjun09P12500mDRAFT_10006754	Serine/threonine protein kinase	LPjun09P12500mDRAFT_1000675	IMGVR_UViG_3300000222_000140	vOTU_00028895	r__Varidnaviria; k__Bamfordvirae; p__Nucleocytoviricota; c__Megaviricetes; o__Algavirales; ; ;	Low	3.38	;	3300000222	Marine microbial communities from expanding oxygen minimum zones in Line P, North Pacific Ocean - June 2009 P12 500m	1003	1249	46	283	93.2041	6.22946e-16	27.4809	461	1	-
Longevity_IGF1R_hsa	LPaug09P26500mDRAFT_10001017	Serine/threonine protein kinase	LPaug09P26500mDRAFT_1000101	IMGVR_UViG_3300000247_000149	vOTU_00743340	r__Varidnaviria; k__Bamfordvirae; p__Nucleocytoviricota; c__Megaviricetes; ; ; ;	Low	7.64	;	3300000247	Marine microbial communities from expanding oxygen minimum zones in Line P, North Pacific Ocean - August 2009 P26 500m	1003	1249	46	283	93.2041	6.22946e-16	27.4809	461	1	-
Polyphenols_FLS_ath	LPaug09P26500mDRAFT_10020622	Isopenicillin N synthase and related dioxygenases	LPaug09P26500mDRAFT_1002062	IMGVR_UViG_3300000247_000180	vOTU_00730252	r__Duplodnaviria; k__Heunggongvirae; p__Uroviricota; c__Caudoviricetes; ; ; ;	Low	1.86	;	3300000247	Marine microbial communities from expanding oxygen minimum zones in Line P, North Pacific Ocean - August 2009 P26 500m	42	336	2	291	64.6994	4.37271e-08	25	322	1	-
Longevity_IGF1R_hsa	LPjun08P16500mDRAFT_100002713	Serine/threonine protein kinase	LPjun08P16500mDRAFT_1000027	IMGVR_UViG_3300000251_000001	vOTU_00730089	r__Varidnaviria; k__Bamfordvirae; p__Nucleocytoviricota; c__Megaviricetes; ; ; ;	Low	8.31	;	3300000251	Marine microbial communities from expanding oxygen minimum zones in Line P, North Pacific Ocean - June 2008 P16 500m	1003	1250	18	256	93.2041	5.79182e-16	27.3764	433	1	-
Longevity_IGF1R_hsa	LP_J_08_P26_500DRAFT_100005713	Serine/threonine protein kinase	LP_J_08_P26_500DRAFT_1000057	IMGVR_UViG_3300000259_000056	vOTU_00743340	r__Varidnaviria; k__Bamfordvirae; p__Nucleocytoviricota; c__Megaviricetes; ; ; ;	Low	7.61	;	3300000259	Marine microbial communities from expanding oxygen minimum zones in Line P, North Pacific Ocean - sample_J_08_P26_500	1003	1250	18	256	93.2041	5.79182e-16	27.3764	433	1	-
GSH_GPX1_eco*	EM272_10740116	Glutathione peroxidase	EM272_1074011	IMGVR_UViG_3300000287_000112	vOTU_00747660	r__Duplodnaviria; k__Heunggongvirae; p__Uroviricota; c__Caudoviricetes; ; ; ;	Low	27.98	d__Bacteria; p__Bacteroidota; c__Bacteroidia; o__Bacteroidales; f__Tannerellaceae; g__Parabacteroides;	3300000287	Human fecal microbial communities from Cork, Ireland - EM272	2	168	4	151	132.494	5.17864e-36	41.3174	163	1	-
Longevity_SIRT1_hsa	EM272_107404916	NAD-dependent protein deacetylases, SIR2 family	EM272_1074049	IMGVR_UViG_3300000287_000256	vOTU_00747593	r__Duplodnaviria; k__Heunggongvirae; p__Uroviricota; c__Caudoviricetes; ; ; ;	Low	12.03	d__Bacteria; p__Firmicutes_A; c__Clostridia; o__Oscillospirales; f__Oscillospiraceae; g__Faecousia;	3300000287	Human fecal microbial communities from Cork, Ireland - EM272	265	421	13	156	98.9821	1.87757e-20	36.7089	160	1	-
Longevity_SIRT1_hsa	EM177_10063112	NAD-dependent protein deacetylases, SIR2 family	EM177_1006311	IMGVR_UViG_3300000357_000135	vOTU_00752366	r__Duplodnaviria; k__Heunggongvirae; p__Uroviricota; c__Caudoviricetes; ; ; ;	Low	8.62	d__Bacteria; p__Firmicutes_A; c__Clostridia; o__Oscillospirales; f__Oscillospiraceae; g__Faecousia;	3300000357	Human fecal microbial communities from Cork, Ireland - EM177	238	471	2	244	120.553	9.61397e-27	32.1839	265	1	1
VC_SVCT1_hals*	EM205_100247334	Xanthine/uracil permeases	EM205_1002473	IMGVR_UViG_3300000360_000171	vOTU_00752770	r__Duplodnaviria; k__Heunggongvirae; p__Uroviricota; c__Caudoviricetes; ; ; ;	Low	25.41	;	3300000360	Human fecal microbial communities from Cork, Ireland - EM205	41	406	14	347	100.138	2.59419e-19	27.2727	397	1	-
VC_SVCT1_hals*	LV_Brine_h2_0102DRAFT_10025404	Xanthine/uracil permeases	LV_Brine_h2_0102DRAFT_1002540	IMGVR_UViG_3300000405_001781	vOTU_00757420	r__Duplodnaviria; k__Heunggongvirae; p__Uroviricota; c__Caudoviricetes; ; ; ;	Low	4.87	;	3300000405	Hypersaline microbial communities from Lake Vida, Antarctica - sample: Brine Hole Two 0.1-0.2 micron	41	462	11	399	115.161	2.03503e-24	27.5	401	1	-
VC_SVCT2_hsa	LV_Brine_h2_0102DRAFT_10025404	Xanthine/uracil permeases	LV_Brine_h2_0102DRAFT_1002540	IMGVR_UViG_3300000405_001781	vOTU_00757420	r__Duplodnaviria; k__Heunggongvirae; p__Uroviricota; c__Caudoviricetes; ; ; ;	Low	4.87	;	3300000405	Hypersaline microbial communities from Lake Vida, Antarctica - sample: Brine Hole Two 0.1-0.2 micron	105	525	11	366	68.5514	1.45183e-08	23.0769	401	1	-
CoenzymeQ10_COQ2_hsa	RepKanNP_Acetate_BrdU_F21BDRAFT_10002742	4-hydroxybenzoate polyprenyltransferase and related prenyltransferases	RepKanNP_Acetate_BrdU_F21BDRAFT_1000274	IMGVR_UViG_3300000519_000002	vOTU_00764660	r__Duplodnaviria; k__Heunggongvirae; p__Uroviricota; c__Caudoviricetes; ; ; ;	Low	47.75	d__Bacteria; p__Proteobacteria; c__Gammaproteobacteria; o__Burkholderiales; f__Burkholderiaceae; g__Ralstonia;	3300000519	Amended soil microbial communities from Kansas Great Prairies, USA - acetate and BrdU F2.1B	118	404	8	291	130.954	2.15506e-31	31.3589	292	1	-
Longevity_IGF1R_hsa	JGI12421J11937_1000004338	Serine/threonine protein kinase	JGI12421J11937_10000043	IMGVR_UViG_3300000756_000021	vOTU_00045609	r__Varidnaviria; k__Bamfordvirae; p__Nucleocytoviricota; c__Megaviricetes; ; ; ;	Low	4.31	;	3300000756	Freshwater microbial communities from dead zone in Lake Erie, Canada - CCB hypolimnion July 2011	992	1266	43	311	89.3521	3.38303e-15	23.8434	336	1	-
VB7_bioB_eco*	JGI994J12354_100086967	Biotin synthase and related enzymes	JGI994J12354_10008696	IMGVR_UViG_3300000839_000511	vOTU_00706384	r__Duplodnaviria; k__Heunggongvirae; p__Uroviricota; c__Caudoviricetes; ; ; ;	Low	9.15	;	3300000839	Passalidae beetle gut microbial communities from Costa Rica -Larvae (3ML+3BL) v2	24	309	32	315	180.259	1.88472e-50	32.7526	327	1	-
Longevity_IGF1R_hsa	FwDRAFT_1001519312	Serine/threonine protein kinase	FwDRAFT_10015193	IMGVR_UViG_3300000882_000282	vOTU_00780305	r__Varidnaviria; k__Bamfordvirae; p__Nucleocytoviricota; c__Megaviricetes; ; ; ;	Low	2.66	;	3300000882	Freshwater microbial communities from the Columbia River	992	1262	39	303	89.3521	2.66889e-15	24.4604	326	1	-
Anticancer_GSTT1_hsa	FwDRAFT_1000776111	Glutathione S-transferase	FwDRAFT_10007761	IMGVR_UViG_3300000882_000358	vOTU_00780296	r__Varidnaviria; k__Bamfordvirae; p__Nucleocytoviricota; c__Megaviricetes; o__Imitervirales; f__Mimiviridae; ;	Low	1.81	;	3300000882	Freshwater microbial communities from the Columbia River	3	198	4	193	58.151	2.03845e-06	23.8579	307	1	-
Polyphenols_FLS_ath	J055_10000033101	Isopenicillin N synthase and related dioxygenases	J055_10000033	IMGVR_UViG_3300001199_000003	vOTU_00795472	r__Duplodnaviria; k__Heunggongvirae; p__Uroviricota; c__Caudoviricetes; ; ; ;	High	100	;	3300001199	Lotic microbial communities from nuclear landfill site in Hanford, Washington, USA - IFRC combined assembly	43	304	3	254	81.2629	6.13139e-14	27.4725	274	1	-
Polyphenols_UGT1A3_hsa	JGIcombinedJ13530_1015747205	UDP-glucoronosyl and UDP-glucosyl transferase	JGIcombinedJ13530_101574720	IMGVR_UViG_3300001213_001214	vOTU_00797382	; ; ; c__Naldaviricetes; o__Lefavirales; f__Baculoviridae; ;	Low	5.54	;	3300001213	Combined assembly of wetland microbial communities from Twitchell Island in the Sacramento Delta (Jan 2013 JGI Velvet Assembly)	262	470	194	405	110.923	1.08896e-22	28.0374	422	1	-
Polyphenols_UGT2B15_hsa	JGIcombinedJ13530_1015747205	UDP-glucoronosyl and UDP-glucosyl transferase	JGIcombinedJ13530_101574720	IMGVR_UViG_3300001213_001214	vOTU_00797382	; ; ; c__Naldaviricetes; o__Lefavirales; f__Baculoviridae; ;	Low	5.54	;	3300001213	Combined assembly of wetland microbial communities from Twitchell Island in the Sacramento Delta (Jan 2013 JGI Velvet Assembly)	134	472	68	405	129.028	5.71637e-29	25.5747	422	1	-
GSH_GPX1_eco*	B570J13889_10000137	Glutathione peroxidase	B570J13889_100001	IMGVR_UViG_3300001255_000001	vOTU_00798804	r__Duplodnaviria; k__Heunggongvirae; p__Uroviricota; c__Caudoviricetes; ; ; ;	Medium	60.39	;	3300001255	Freshwater microbial communities from Lake Mendota, WI - 13JUN2010 deep hole epilimnion	12	169	10	141	130.954	1.16866e-35	42.4051	153	1	-
CoenzymeQ10_COQ4_ptu*	B570J13884_1000333	Uncharacterized protein involved in ubiquinone biosynthesis	B570J13884_100033	IMGVR_UViG_3300001266_000100	vOTU_00693363	r__Duplodnaviria; k__Heunggongvirae; p__Uroviricota; c__Caudoviricetes; ; ; ;	Low	4.52	;	3300001266	Freshwater microbial communities from Lake Mendota, WI - 05MAY2010 deep hole epilimnion	108	210	114	213	62.003	4.01487e-08	32.0388	216	1	-
GSH_GPX1_eco*	B570J14230_1000067816	Glutathione peroxidase	B570J14230_10000678	IMGVR_UViG_3300001282_000192	vOTU_00798804	r__Duplodnaviria; k__Heunggongvirae; p__Uroviricota; c__Caudoviricetes; ; ; ;	Low	11.82	;	3300001282	Freshwater microbial communities from Lake Mendota, WI - Practice 20APR2010 epilimnion v4	12	169	10	141	130.954	1.16866e-35	42.4051	153	1	-
VC_SVCT1_hals*	ML7_1000076544	Xanthine/uracil permeases	ML7_10000765	IMGVR_UViG_3300001336_000889	vOTU_00803835	r__Duplodnaviria; k__Heunggongvirae; p__Uroviricota; c__Caudoviricetes; ; ; ;	Low	36.2	;	3300001336	ML7	41	462	3	379	121.324	1.11075e-26	26.6979	385	1	-
VC_SVCT2_hsa	ML7_1000076544	Xanthine/uracil permeases	ML7_10000765	IMGVR_UViG_3300001336_000889	vOTU_00803835	r__Duplodnaviria; k__Heunggongvirae; p__Uroviricota; c__Caudoviricetes; ; ; ;	Low	36.2	;	3300001336	ML7	103	502	1	323	90.1225	1.25921e-15	24.1975	385	1	-
GSH_GPX1_eco*	JGI12316J14372_100132802	Glutathione peroxidase	JGI12316J14372_10013280	IMGVR_UViG_3300001341_000101	vOTU_00804292	r__Duplodnaviria; k__Heunggongvirae; p__Uroviricota; c__Caudoviricetes; ; ; ;	Low	4.36	;	3300001341	Marine cyanobacterial communities from Panama - species 1 Leptolyngbya sp. v3	15	168	14	148	140.198	3.75099e-39	46.7532	160	1	-
Polyphenols_FLS_ath	JGI20151J14362_100005952	Isopenicillin N synthase and related dioxygenases	JGI20151J14362_10000595	IMGVR_UViG_3300001346_001674	vOTU_00806148	r__Duplodnaviria; k__Heunggongvirae; p__Uroviricota; c__Caudoviricetes; ; ; ;	Low	8.53	;	3300001346	Pelagic Microbial community sample from North Sea - COGITO 998_met_01	43	332	3	279	65.0846	2.70371e-08	23.6842	282	1	-
CoenzymeQ10_PDSS1_hsa	JGI20156J14371_1000025479	Geranylgeranyl pyrophosphate synthase	JGI20156J14371_10000254	IMGVR_UViG_3300001347_000010	vOTU_00808557	r__Duplodnaviria; k__Heunggongvirae; p__Uroviricota; c__Caudoviricetes; ; ; ;	Low	22.24	;	3300001347	Pelagic Microbial community sample from North Sea - COGITO 998_met_06	119	338	23	236	105.531	6.66108e-22	29.2793	319	1	-
Longevity_IGF1R_hsa	JGI20156J14371_100028265	Protein kinase domain	JGI20156J14371_10002826	IMGVR_UViG_3300001347_001144	vOTU_00807599	r__Varidnaviria; k__Bamfordvirae; p__Nucleocytoviricota; c__Megaviricetes; ; ; ;	Low	2.52	;	3300001347	Pelagic Microbial community sample from North Sea - COGITO 998_met_06	991	1225	16	229	104.375	1.2919e-20	27.0833	291	1	-
CoenzymeQ10_COQ3_ebla*	JGI20154J14316_100062392	2-polyprenyl-3-methyl-5-hydroxy-6-metoxy-1,4-benzoquinol methylase	JGI20154J14316_10006239	IMGVR_UViG_3300001348_001694	vOTU_00810248	r__Duplodnaviria; k__Heunggongvirae; p__Uroviricota; c__Caudoviricetes; ; ; ;	Low	2.13	;	3300001348	Pelagic Microbial community sample from North Sea - COGITO 998_met_04	68	219	64	189	61.6178	1.34861e-07	27.451	262	1	-
CoenzymeQ10_PDSS1_hsa	JGI20157J14317_1000821615	Geranylgeranyl pyrophosphate synthase	JGI20157J14317_10008216	IMGVR_UViG_3300001352_000498	vOTU_00814719	r__Duplodnaviria; k__Heunggongvirae; p__Uroviricota; c__Caudoviricetes; ; ; ;	Low	3.94	;	3300001352	Pelagic Microbial community sample from North Sea - COGITO 998_met_07	119	338	31	244	107.457	1.25064e-22	30.6306	314	1	-
Longevity_SIRT1_hsa	JGI20157J14317_1000177622	NAD-dependent protein deacetylases, SIR2 family	JGI20157J14317_10001776	IMGVR_UViG_3300001352_001637	vOTU_00043468	r__Varidnaviria; k__Bamfordvirae; p__Nucleocytoviricota; c__Megaviricetes; ; ; ;	Low	3.99	;	3300001352	Pelagic Microbial community sample from North Sea - COGITO 998_met_07	234	490	10	285	163.31	2.83095e-41	33.5689	306	1	-
Longevity_SIRT1_hsa	JGI20157J14317_100092672	NAD-dependent protein deacetylases, SIR2 family	JGI20157J14317_10009267	IMGVR_UViG_3300001352_002065	vOTU_00813916	r__Duplodnaviria; k__Heunggongvirae; p__Uroviricota; c__Caudoviricetes; ; ; ;	Low	1.09	;	3300001352	Pelagic Microbial community sample from North Sea - COGITO 998_met_07	239	494	10	271	183.341	8.55312e-49	39.1791	289	1	-
Polyphenols_FLS_ath	JGI20157J14317_1000024439	Isopenicillin N synthase and related dioxygenases	JGI20157J14317_10000244	IMGVR_UViG_3300001352_002529	vOTU_00006507	r__Varidnaviria; k__Bamfordvirae; p__Nucleocytoviricota; c__Megaviricetes; o__Imitervirales; f__Mimiviridae; ;	Low	9.59	;	3300001352	Pelagic Microbial community sample from North Sea - COGITO 998_met_07	63	329	49	319	77.0258	2.64134e-12	25.7246	327	2	-
Anticancer_CYP1A1_hsa	JGI20159J14440_100069727	Cytochrome P450	JGI20159J14440_10006972	IMGVR_UViG_3300001353_000972	vOTU_00816076	r__Varidnaviria; k__Bamfordvirae; p__Nucleocytoviricota; c__Megaviricetes; o__Imitervirales; ; ;	Low	0.55	;	3300001353	Pelagic Microbial community sample from North Sea - COGITO 998_met_09	304	494	257	461	66.2402	6.64622e-08	26.087	493	1	-
Anticancer_CYP1A2_hsa	JGI20159J14440_100069727	Cytochrome P450	JGI20159J14440_10006972	IMGVR_UViG_3300001353_000972	vOTU_00816076	r__Varidnaviria; k__Bamfordvirae; p__Nucleocytoviricota; c__Megaviricetes; o__Imitervirales; ; ;	Low	0.55	;	3300001353	Pelagic Microbial community sample from North Sea - COGITO 998_met_09	270	481	223	446	67.0106	3.74386e-08	24.8889	493	1	-
Anticancer_CYP2E1_hsa	JGI20159J14440_100069727	Cytochrome P450	JGI20159J14440_10006972	IMGVR_UViG_3300001353_000972	vOTU_00816076	r__Varidnaviria; k__Bamfordvirae; p__Nucleocytoviricota; c__Megaviricetes; o__Imitervirales; ; ;	Low	0.55	;	3300001353	Pelagic Microbial community sample from North Sea - COGITO 998_met_09	241	456	204	442	59.6918	7.59529e-06	22.5	493	1	-
CoenzymeQ10_PDSS1_hsa	JGI20159J14440_100048126	Geranylgeranyl pyrophosphate synthase	JGI20159J14440_10004812	IMGVR_UViG_3300001353_001130	vOTU_00815509	r__Varidnaviria; k__Bamfordvirae; ; ; ; ; ;	Low	2.63	d__Bacteria; p__Bacteroidota; c__Bacteroidia; o__Flavobacteriales; f__Schleiferiaceae; g__UBA10364;	3300001353	Pelagic Microbial community sample from North Sea - COGITO 998_met_09	127	415	39	324	91.6633	6.37479e-17	29.5302	325	1	-
Polyphenols_FLS_ath	JGI20158J14315_100014203	Isopenicillin N synthase and related dioxygenases	JGI20158J14315_10001420	IMGVR_UViG_3300001355_001642	vOTU_00806586	r__Duplodnaviria; k__Heunggongvirae; p__Uroviricota; c__Caudoviricetes; ; ; ;	Low	7.43	;	3300001355	Pelagic Microbial community sample from North Sea - COGITO 998_met_08	221	332	169	277	58.151	4.58549e-06	33.913	280	1	-
Polyphenols_FLS_ath	JGI24006J15134_100014392	Isopenicillin N synthase and related dioxygenases	JGI24006J15134_10001439	IMGVR_UViG_3300001450_009034	vOTU_00835508	r__Duplodnaviria; k__Heunggongvirae; p__Uroviricota; c__Caudoviricetes; ; ; ;	Low	5.27	;	3300001450	Marine viral communities from the Pacific Ocean - LP-53	42	336	8	299	63.1586	1.61569e-07	24.026	335	1	-
Anticancer_GSTT1_hsa	MCRcombined_100485019	Glutathione S-transferase	MCRcombined_1004850	IMGVR_UViG_3300001458_000039	vOTU_00837249	r__Duplodnaviria; k__Heunggongvirae; p__Uroviricota; c__Caudoviricetes; ; ; ;	Low	21.14	d__Bacteria; p__Proteobacteria; c__Alphaproteobacteria; o__Sphingomonadales; f__Sphingomonadaceae; g__Sphingobium;	3300001458	Hydrothermal vent plume microbial communities from the Mid Cayman Rise - All Sites - gte1k	15	210	13	206	58.9214	6.60376e-07	27.2277	217	1	-
Polyphenols_FLS_ath	JGI24003J15210_1000023739	Isopenicillin N synthase and related dioxygenases	JGI24003J15210_10000237	IMGVR_UViG_3300001460_004863	vOTU_00843998	r__Duplodnaviria; k__Heunggongvirae; p__Uroviricota; c__Caudoviricetes; ; ; ;	Low	10.66	;	3300001460	Marine viral communities from the Pacific Ocean - LP-28	146	330	101	286	57.7658	6.69559e-06	27.6923	291	1	-
VC_SVCT1_hals*	rank05_102992412	Xanthine/uracil permeases	rank05_1029924	IMGVR_UViG_3300001478_000228	vOTU_00849950	r__Duplodnaviria; k__Heunggongvirae; p__Uroviricota; c__Caudoviricetes; ; ; ;	Low	6.32	;	3300001478	Sheep rumen microbial communities from New Zealand - Rank06_low	24	407	1	371	95.9005	1.03098e-17	27.7078	414	1	-
VC_SVCT2_hsa	rank05_102992412	Xanthine/uracil permeases	rank05_1029924	IMGVR_UViG_3300001478_000228	vOTU_00849950	r__Duplodnaviria; k__Heunggongvirae; p__Uroviricota; c__Caudoviricetes; ; ; ;	Low	6.32	;	3300001478	Sheep rumen microbial communities from New Zealand - Rank06_low	89	517	1	370	69.3218	7.64622e-09	22.3744	414	1	-
VC_SVCT1_hals*	rank05_100656763	Xanthine/uracil permeases	rank05_10065676	IMGVR_UViG_3300001483_000348	vOTU_00851950	r__Duplodnaviria; k__Heunggongvirae; p__Uroviricota; c__Caudoviricetes; ; ; ;	Low	8.79	;	3300001483	Sheep rumen microbial communities from New Zealand - Rank05_low	22	418	2	392	93.9745	4.68009e-17	27.791	427	1	-
VC_SVCT2_hsa	rank05_100656763	Xanthine/uracil permeases	rank05_10065676	IMGVR_UViG_3300001483_000348	vOTU_00851950	r__Duplodnaviria; k__Heunggongvirae; p__Uroviricota; c__Caudoviricetes; ; ; ;	Low	8.79	;	3300001483	Sheep rumen microbial communities from New Zealand - Rank05_low	87	520	2	383	65.855	1.01865e-07	24.6667	427	1	-
VC_SVCT2_hsa	rank12_102819537	Xanthine/uracil permeases	rank12_10281953	IMGVR_UViG_3300001484_000233	vOTU_00853077	r__Duplodnaviria; k__Heunggongvirae; p__Uroviricota; c__Caudoviricetes; ; ; ;	Low	7.42	;	3300001484	Sheep rumen microbial communities from New Zealand - Rank12_low	89	520	1	374	62.7734	1.10949e-06	22.973	417	1	-
VC_SVCT1_hals*	rank08_100784975	Xanthine/uracil permeases	rank08_10078497	IMGVR_UViG_3300001485_000921	vOTU_00854168	r__Duplodnaviria; k__Heunggongvirae; p__Uroviricota; c__Caudoviricetes; ; ; ;	Low	4.52	;	3300001485	Sheep rumen microbial communities from New Zealand - Rank08_low	150	468	36	328	103.219	1.07604e-20	29.4118	332	1	-
VC_SVCT2_hsa	rank08_100784975	Xanthine/uracil permeases	rank08_10078497	IMGVR_UViG_3300001485_000921	vOTU_00854168	r__Duplodnaviria; k__Heunggongvirae; p__Uroviricota; c__Caudoviricetes; ; ; ;	Low	4.52	;	3300001485	Sheep rumen microbial communities from New Zealand - Rank08_low	238	520	36	278	71.2478	1.02107e-09	26.9896	332	1	-
VC_SVCT1_hals*	rank36_1000025419	Xanthine/uracil permeases	rank36_10000254	IMGVR_UViG_3300001487_000882	vOTU_00855445	r__Duplodnaviria; k__Heunggongvirae; p__Uroviricota; c__Caudoviricetes; ; ; ;	Low	23.99	;	3300001487	Sheep rumen microbial communities from New Zealand - Rank36_high	139	469	107	419	93.5893	6.4692e-17	25.0729	421	1	-
VC_SVCT1_hals*	rank36_1007209516	Xanthine/uracil permeases	rank36_10072095	IMGVR_UViG_3300001487_000902	vOTU_00855540	r__Duplodnaviria; k__Heunggongvirae; p__Uroviricota; c__Caudoviricetes; ; ; ;	Low	6.9	;	3300001487	Sheep rumen microbial communities from New Zealand - Rank36_high	24	406	3	380	111.694	4.62744e-23	29.3827	423	1	-
VC_SVCT2_hsa	rank36_1007209516	Xanthine/uracil permeases	rank36_10072095	IMGVR_UViG_3300001487_000902	vOTU_00855540	r__Duplodnaviria; k__Heunggongvirae; p__Uroviricota; c__Caudoviricetes; ; ; ;	Low	6.9	;	3300001487	Sheep rumen microbial communities from New Zealand - Rank36_high	88	518	2	381	78.1814	1.0932e-11	24.263	423	1	-
VC_SVCT1_hals*	rank39_11007991	Xanthine/uracil permeases	rank39_1100799	IMGVR_UViG_3300001519_000186	vOTU_00857432	r__Duplodnaviria; k__Heunggongvirae; p__Uroviricota; c__Caudoviricetes; ; ; ;	Low	1.82	;	3300001519	Sheep rumen microbial communities from New Zealand - Rank39_high	24	406	3	382	97.4413	2.91856e-18	27.0936	431	1	-
VC_SVCT1_hals*	rank44_10531793	Xanthine/uracil permeases	rank44_1053179	IMGVR_UViG_3300001520_000239	vOTU_00855445	r__Duplodnaviria; k__Heunggongvirae; p__Uroviricota; c__Caudoviricetes; ; ; ;	Low	2.92	;	3300001520	Sheep rumen microbial communities from New Zealand - Rank44_high	139	469	43	355	93.2041	3.56344e-17	25.0729	357	1	-
VC_SVCT1_hals*	chfec4_10000002215	Xanthine/uracil permeases	chfec4_10000002	IMGVR_UViG_3300001525_000584	vOTU_00858864	r__Duplodnaviria; k__Heunggongvirae; p__Uroviricota; c__Caudoviricetes; ; ; ;	High	100	;	3300001525	Chimp virome sample 4	19	418	1	392	95.9005	1.12934e-17	24.2857	425	1	-
Polyphenols_FLS_ath	JGI24005J15628_1000060734	Isopenicillin N synthase and related dioxygenases	JGI24005J15628_10000607	IMGVR_UViG_3300001589_000270	vOTU_00869838	r__Duplodnaviria; k__Heunggongvirae; p__Uroviricota; c__Caudoviricetes; ; ; ;	Low	4.13	;	3300001589	Marine viral communities from the Pacific Ocean - LP-40	42	325	2	279	66.2402	1.11402e-08	26.4026	289	1	-
Longevity_IGF1R_hsa	JGI24005J15628_100009991	Serine/threonine protein kinase	JGI24005J15628_10000999	IMGVR_UViG_3300001589_000466	vOTU_00870341	r__Varidnaviria; k__Bamfordvirae; p__Nucleocytoviricota; c__Megaviricetes; o__Algavirales; f__Phycodnaviridae; ;	Low	1.35	;	3300001589	Marine viral communities from the Pacific Ocean - LP-40	1003	1267	34	319	117.472	1.08869e-24	28.5714	340	1	-
Anticancer_GSTM1_hsa	JGI24005J15628_1000138211	Glutathione S-transferase, N-terminal domain	JGI24005J15628_10001382	IMGVR_UViG_3300001589_006980	vOTU_00868337	r__Varidnaviria; k__Bamfordvirae; p__Nucleocytoviricota; c__Megaviricetes; o__Imitervirales; ; ;	Low	6.89	;	3300001589	Marine viral communities from the Pacific Ocean - LP-40	3	210	1	217	60.8474	7.93861e-08	27.6786	219	1	-
Anticancer_GSTM1_hsa	JGI24005J15628_100073853	Glutathione S-transferase, N-terminal domain	JGI24005J15628_10007385	IMGVR_UViG_3300001589_007554	vOTU_00868592	r__Duplodnaviria; k__Heunggongvirae; p__Uroviricota; c__Caudoviricetes; ; ; ;	Low	1.01	;	3300001589	Marine viral communities from the Pacific Ocean - LP-40	3	164	1	173	60.4622	1.10854e-07	30.0578	217	1	-
VC_SVCT1_hals*	EMG_10000079165	Xanthine/uracil permeases	EMG_10000079	IMGVR_UViG_3300001598_000001	vOTU_00877058	r__Duplodnaviria; k__Heunggongvirae; p__Uroviricota; c__Caudoviricetes; ; ; ;	High	100	;	3300001598	Elephant fecal microbiome from Asian Elephant in Hamburg Zoo, Germany	22	418	2	388	106.301	3.32244e-21	28.0488	423	1	-
VC_SVCT1_hals*	EMG_10000121118	Xanthine/uracil permeases	EMG_10000121	IMGVR_UViG_3300001598_000002	vOTU_00876100	r__Duplodnaviria; k__Heunggongvirae; p__Uroviricota; c__Caudoviricetes; ; ; ;	High	100	;	3300001598	Elephant fecal microbiome from Asian Elephant in Hamburg Zoo, Germany	23	418	2	390	100.523	2.965e-19	26.0143	420	1	-
VC_SVCT1_hals*	EMG_1000042023	Xanthine/uracil permeases	EMG_10000420	IMGVR_UViG_3300001598_000049	vOTU_00877349	r__Duplodnaviria; k__Heunggongvirae; p__Uroviricota; c__Caudoviricetes; ; ; ;	Medium	57.36	;	3300001598	Elephant fecal microbiome from Asian Elephant in Hamburg Zoo, Germany	24	418	1	380	99.7525	4.78196e-19	27.2953	413	1	-
VC_SVCT2_hsa	EMG_1000318610	Xanthine/uracil permeases	EMG_10003186	IMGVR_UViG_3300001598_001504	vOTU_00877656	r__Duplodnaviria; k__Heunggongvirae; p__Uroviricota; c__Caudoviricetes; ; ; ;	Low	18.05	;	3300001598	Elephant fecal microbiome from Asian Elephant in Hamburg Zoo, Germany	89	528	1	382	60.8474	4.07898e-06	23.4899	417	1	-
Longevity_HSP70_hsa	GOS2230_10164725	Molecular chaperone	GOS2230_1016472	IMGVR_UViG_3300001960_000012	vOTU_00901832	r__Varidnaviria; k__Bamfordvirae; p__Nucleocytoviricota; c__Megaviricetes; o__Algavirales; f__Phycodnaviridae; ;	Low	3.27	;	3300001960	Marine microbial communities from South of Charleston, South Carolina, USA - GS014	1	646	1	621	926.006	0	70.6337	622	1	-
CoenzymeQ10_PDSS1_hsa	JGI24739J22299_100049523	Geranylgeranyl pyrophosphate synthase	JGI24739J22299_10004952	IMGVR_UViG_3300001989_000070	vOTU_00903196	r__Varidnaviria; k__Bamfordvirae; p__Nucleocytoviricota; c__Megaviricetes; o__Imitervirales; f__Mimiviridae; ;	Low	0.84	;	3300001989	Corn rhizosphere microbial communities from Kellogg Biological Station, Michigan, USA - C5	102	339	7	237	125.176	1.55736e-29	33.6134	260	1	-
Longevity_HSP70_hsa	GOScombined01_1027441595	Molecular chaperone	GOScombined01_102744159	IMGVR_UViG_3300002040_000242	vOTU_00901832	r__Varidnaviria; k__Bamfordvirae; p__Nucleocytoviricota; c__Megaviricetes; o__Algavirales; f__Phycodnaviridae; ;	Low	3.27	;	3300002040	GS000c - Sargasso Station 3	1	646	1	621	926.006	0	70.6337	622	1	-
Longevity_HSP70_hsa	GOScombined01_1062830625	Molecular chaperone	GOScombined01_106283062	IMGVR_UViG_3300002040_000656	vOTU_00901832	r__Varidnaviria; k__Bamfordvirae; p__Nucleocytoviricota; c__Megaviricetes; o__Algavirales; f__Phycodnaviridae; ;	Low	3.27	;	3300002040	GS000c - Sargasso Station 3	1	646	1	621	926.006	0	70.6337	622	1	-
Anticancer_CYP1A1_hsa	M2t6BS2_110864872	Cytochrome P450	M2t6BS2_1108648	IMGVR_UViG_3300002132_000187	vOTU_00815607	r__Varidnaviria; k__Bamfordvirae; p__Nucleocytoviricota; c__Megaviricetes; ; ; ;	Low	14.48	;	3300002132	Marine microbial communities from the Baltic Sea, analyzing arctic terrigenous carbon compounds - M2t6BS2 (105f)	304	494	257	461	66.2402	7.32104e-08	26.087	493	1	-
Anticancer_CYP1A2_hsa	M2t6BS2_110864872	Cytochrome P450	M2t6BS2_1108648	IMGVR_UViG_3300002132_000187	vOTU_00815607	r__Varidnaviria; k__Bamfordvirae; p__Nucleocytoviricota; c__Megaviricetes; ; ; ;	Low	14.48	;	3300002132	Marine microbial communities from the Baltic Sea, analyzing arctic terrigenous carbon compounds - M2t6BS2 (105f)	270	481	223	446	67.0106	4.19728e-08	24.8889	493	1	-
Anticancer_CYP2E1_hsa	M2t6BS2_110864872	Cytochrome P450	M2t6BS2_1108648	IMGVR_UViG_3300002132_000187	vOTU_00815607	r__Varidnaviria; k__Bamfordvirae; p__Nucleocytoviricota; c__Megaviricetes; ; ; ;	Low	14.48	;	3300002132	Marine microbial communities from the Baltic Sea, analyzing arctic terrigenous carbon compounds - M2t6BS2 (105f)	241	456	204	442	59.6918	7.86626e-06	22.5	493	1	-
Anticancer_CYP1A1_hsa	M2t6BS1_120982673	Cytochrome P450	M2t6BS1_1209826	IMGVR_UViG_3300002137_000284	vOTU_00815607	r__Varidnaviria; k__Bamfordvirae; p__Nucleocytoviricota; c__Megaviricetes; ; ; ;	Low	22.51	;	3300002137	Marine microbial communities from the Baltic Sea, analyzing arctic terrigenous carbon compounds - M2t6BS1 (107f)	304	494	257	461	66.2402	7.32104e-08	26.087	493	1	-
Anticancer_CYP1A2_hsa	M2t6BS1_120982673	Cytochrome P450	M2t6BS1_1209826	IMGVR_UViG_3300002137_000284	vOTU_00815607	r__Varidnaviria; k__Bamfordvirae; p__Nucleocytoviricota; c__Megaviricetes; ; ; ;	Low	22.51	;	3300002137	Marine microbial communities from the Baltic Sea, analyzing arctic terrigenous carbon compounds - M2t6BS1 (107f)	270	481	223	446	67.0106	4.19728e-08	24.8889	493	1	-
Anticancer_CYP2E1_hsa	M2t6BS1_120982673	Cytochrome P450	M2t6BS1_1209826	IMGVR_UViG_3300002137_000284	vOTU_00815607	r__Varidnaviria; k__Bamfordvirae; p__Nucleocytoviricota; c__Megaviricetes; ; ; ;	Low	22.51	;	3300002137	Marine microbial communities from the Baltic Sea, analyzing arctic terrigenous carbon compounds - M2t6BS1 (107f)	241	456	204	442	59.6918	7.86626e-06	22.5	493	1	-
Longevity_SIRT1_hsa	M3t6FKB1_111888526	NAD-dependent protein deacetylases, SIR2 family	M3t6FKB1_1118885	IMGVR_UViG_3300002138_000052	vOTU_00919596	r__Duplodnaviria; k__Heunggongvirae; p__Uroviricota; c__Caudoviricetes; ; ; ;	Low	31.37	;	3300002138	M3t6FKB1 (102f)	249	467	6	219	105.531	8.3334e-22	32.1429	248	1	-
Longevity_SIRT1_hsa	M3t6BS1_118627929	NAD-dependent protein deacetylases, SIR2 family	M3t6BS1_1186279	IMGVR_UViG_3300002141_000113	vOTU_00919596	r__Duplodnaviria; k__Heunggongvirae; p__Uroviricota; c__Caudoviricetes; ; ; ;	Low	6.61	;	3300002141	M3t6BS1 (103f)	249	467	6	219	105.531	8.3334e-22	32.1429	248	1	-
Longevity_SIRT1_hsa	JGI24710J26742_100037762	NAD-dependent protein deacetylases, SIR2 family	JGI24710J26742_10003776	IMGVR_UViG_3300002174_000334	vOTU_00925586	r__Duplodnaviria; k__Heunggongvirae; p__Uroviricota; c__Caudoviricetes; ; ; ;	Low	21.79	d__Bacteria; p__Firmicutes_A; c__Clostridia; o__Oscillospirales; f__Ruminococcaceae; g__WRIP01;	3300002174	Biogas fermentation microbial communities from Germany - Plant 2 DNA2	240	470	1	216	102.064	1.36491e-20	30.3419	248	1	1
CoenzymeQ10_COQ3_ebla*	KVRMV2_1000398009	Methyltransferase domain	KVRMV2_100039800	IMGVR_UViG_3300002231_001116	vOTU_00935508	r__Duplodnaviria; k__Heunggongvirae; p__Uroviricota; c__Caudoviricetes; ; ; ;	Low	16.56	;	3300002231	Marine sediment microbial communities from Santorini caldera mats, Greece - red mat	68	179	67	169	62.3882	4.95499e-08	31.25	233	1	-
VD_CYP27B1_hsa	B570J29592_1000753	Cytochrome P450	B570J29592_100075	IMGVR_UViG_3300002277_000052	vOTU_00946127	r__Duplodnaviria; k__Heunggongvirae; p__Uroviricota; c__Caudoviricetes; ; ; ;	Low	2.05	;	3300002277	Freshwater microbial communities from Lake Mendota, WI - 26OCT2012 deep hole epilimnion	300	484	252	439	88.1965	5.84645e-15	27.5132	461	1	-
VD_CYP24A1_hsa	B570J29592_1000753	Cytochrome P450	B570J29592_100075	IMGVR_UViG_3300002277_000052	vOTU_00946127	r__Duplodnaviria; k__Heunggongvirae; p__Uroviricota; c__Caudoviricetes; ; ; ;	Low	2.05	;	3300002277	Freshwater microbial communities from Lake Mendota, WI - 26OCT2012 deep hole epilimnion	85	492	41	437	99.3673	1.0836e-18	24.356	461	1	-
Polyphenols_F3'H_vvi	B570J29592_1000753	Cytochrome P450	B570J29592_100075	IMGVR_UViG_3300002277_000052	vOTU_00946127	r__Duplodnaviria; k__Heunggongvirae; p__Uroviricota; c__Caudoviricetes; ; ; ;	Low	2.05	;	3300002277	Freshwater microbial communities from Lake Mendota, WI - 26OCT2012 deep hole epilimnion	246	466	221	429	70.4774	2.48534e-09	25.1121	461	1	-
Anticancer_CYP1A1_hsa	B570J29592_1000753	Cytochrome P450	B570J29592_100075	IMGVR_UViG_3300002277_000052	vOTU_00946127	r__Duplodnaviria; k__Heunggongvirae; p__Uroviricota; c__Caudoviricetes; ; ; ;	Low	2.05	;	3300002277	Freshwater microbial communities from Lake Mendota, WI - 26OCT2012 deep hole epilimnion	49	471	21	421	75.0998	8.63698e-11	22.6244	461	1	-
Anticancer_CYP1A2_hsa	B570J29592_1000753	Cytochrome P450	B570J29592_100075	IMGVR_UViG_3300002277_000052	vOTU_00946127	r__Duplodnaviria; k__Heunggongvirae; p__Uroviricota; c__Caudoviricetes; ; ; ;	Low	2.05	;	3300002277	Freshwater microbial communities from Lake Mendota, WI - 26OCT2012 deep hole epilimnion	54	483	24	432	73.9442	2.19283e-10	21.6216	461	1	-
Anticancer_GSTT1_hsa	B570J29589_100000628	Glutathione S-transferase	B570J29589_1000006	IMGVR_UViG_3300002279_000039	vOTU_00946256	r__Varidnaviria; k__Bamfordvirae; p__Nucleocytoviricota; c__Megaviricetes; o__Imitervirales; f__Mimiviridae; ;	Low	5.33	;	3300002279	Freshwater microbial communities from Lake Mendota, WI - 29APR2009 deep hole epilimnion ns	3	198	4	193	65.4698	4.72827e-09	24.2424	256	1	-
Longevity_IGF1R_hsa	B570J29599_10000823	Serine/threonine protein kinase	B570J29599_1000082	IMGVR_UViG_3300002298_000132	vOTU_00946528	r__Varidnaviria; k__Bamfordvirae; p__Nucleocytoviricota; c__Megaviricetes; o__Pimascovirales; ; ;	Low	3.16	;	3300002298	Freshwater microbial communities from Lake Mendota, WI - 08JUN2012 deep hole epilimnion	992	1275	46	327	99.7525	1.20538e-18	27.2727	340	1	-
Longevity_MTOR_hsa	JGI24213J29975_10254121	Phosphatidylinositol kinase and protein kinases of the PI-3 kinase family	JGI24213J29975_1025412	IMGVR_UViG_3300002341_000059	vOTU_00274619		Low	0.21	;	3300002341	Wastewater treatment Type I Accumulibacter community from EBPR Bioreactor in Madison, WI - D_52min_Anaerobic (Metagenome Metatranscriptome)	1738	2549	48	889	912.524	0	53.9192	890	1	-
Longevity_MTOR_hsa	JGI24212J29972_10484191	Phosphatidylinositol kinase and protein kinases of the PI-3 kinase family	JGI24212J29972_1048419	IMGVR_UViG_3300002342_000099	vOTU_00274698		Low	0.2	;	3300002342	Wastewater treatment Type I Accumulibacter community from EBPR Bioreactor in Madison, WI - B_15min_Anaerobic (Metagenome Metatranscriptome)	2120	2430	441	782	212.231	1.79336e-52	35.5685	847	1	-
Longevity_MTOR_hsa	JGI24214J29971_10333152	Phosphatidylinositol kinase and protein kinases of the PI-3 kinase family	JGI24214J29971_1033315	IMGVR_UViG_3300002343_000166	vOTU_00274789		Low	0.78	;	3300002343	Wastewater treatment Type I Accumulibacter community from EBPR Bioreactor in Madison, WI - F_92min_Anaerobic (Metagenome Metatranscriptome)	1935	2434	1026	1633	233.417	2.31875e-57	27.3463	2652	1	-
VD_CYP2R1_hsa	B570J29648_1001525	Cytochrome P450	B570J29648_100152	IMGVR_UViG_3300002382_000027	vOTU_00950144	r__Duplodnaviria; k__Heunggongvirae; p__Uroviricota; c__Caudoviricetes; ; ; ;	Low	2.15	;	3300002382	Freshwater microbial communities from Lake Mendota, WI - 26OCT2009 deep hole epilimnion	247	471	231	450	76.2554	3.84444e-11	23.913	481	1	-
VD_CYP27B1_hsa	B570J29648_1001525	Cytochrome P450	B570J29648_100152	IMGVR_UViG_3300002382_000027	vOTU_00950144	r__Duplodnaviria; k__Heunggongvirae; p__Uroviricota; c__Caudoviricetes; ; ; ;	Low	2.15	;	3300002382	Freshwater microbial communities from Lake Mendota, WI - 26OCT2009 deep hole epilimnion	125	479	118	451	87.0409	1.26185e-14	22.5895	481	1	-
VD_CYP24A1_hsa	B570J29648_1001525	Cytochrome P450	B570J29648_100152	IMGVR_UViG_3300002382_000027	vOTU_00950144	r__Duplodnaviria; k__Heunggongvirae; p__Uroviricota; c__Caudoviricetes; ; ; ;	Low	2.15	;	3300002382	Freshwater microbial communities from Lake Mendota, WI - 26OCT2009 deep hole epilimnion	116	507	89	471	93.5893	9.06103e-17	22.2772	481	1	-
Anticancer_CYP1A1_hsa	B570J29648_1001525	Cytochrome P450	B570J29648_100152	IMGVR_UViG_3300002382_000027	vOTU_00950144	r__Duplodnaviria; k__Heunggongvirae; p__Uroviricota; c__Caudoviricetes; ; ; ;	Low	2.15	;	3300002382	Freshwater microbial communities from Lake Mendota, WI - 26OCT2009 deep hole epilimnion	238	471	215	441	82.8037	3.60519e-13	28.4519	481	1	-
Anticancer_CYP1A2_hsa	B570J29648_1001525	Cytochrome P450	B570J29648_100152	IMGVR_UViG_3300002382_000027	vOTU_00950144	r__Duplodnaviria; k__Heunggongvirae; p__Uroviricota; c__Caudoviricetes; ; ; ;	Low	2.15	;	3300002382	Freshwater microbial communities from Lake Mendota, WI - 26OCT2009 deep hole epilimnion	54	472	44	441	74.7146	1.38458e-10	23.4091	481	1	-
Anticancer_CYP2E1_hsa	B570J29648_1001525	Cytochrome P450	B570J29648_100152	IMGVR_UViG_3300002382_000027	vOTU_00950144	r__Duplodnaviria; k__Heunggongvirae; p__Uroviricota; c__Caudoviricetes; ; ; ;	Low	2.15	;	3300002382	Freshwater microbial communities from Lake Mendota, WI - 26OCT2009 deep hole epilimnion	46	461	51	451	61.2326	2.10151e-06	19.5804	481	1	-
VD_CYP2R1_hsa	B570J29604_10000268	Cytochrome P450	B570J29604_1000026	IMGVR_UViG_3300002383_000012	vOTU_00946566	r__Duplodnaviria; k__Heunggongvirae; p__Uroviricota; c__Caudoviricetes; ; ; ;	Low	10.41	;	3300002383	Freshwater microbial communities from Lake Mendota, WI - 15JUN2012 deep hole epilimnion	208	484	134	376	78.1814	6.39835e-12	22.2997	389	1	-
VD_CYP27B1_hsa	B570J29604_10000268	Cytochrome P450	B570J29604_1000026	IMGVR_UViG_3300002383_000012	vOTU_00946566	r__Duplodnaviria; k__Heunggongvirae; p__Uroviricota; c__Caudoviricetes; ; ; ;	Low	10.41	;	3300002383	Freshwater microbial communities from Lake Mendota, WI - 15JUN2012 deep hole epilimnion	251	479	161	359	89.3521	1.24896e-15	26.2009	389	1	-
VD_CYP24A1_hsa	B570J29604_10000268	Cytochrome P450	B570J29604_1000026	IMGVR_UViG_3300002383_000012	vOTU_00946566	r__Duplodnaviria; k__Heunggongvirae; p__Uroviricota; c__Caudoviricetes; ; ; ;	Low	10.41	;	3300002383	Freshwater microbial communities from Lake Mendota, WI - 15JUN2012 deep hole epilimnion	267	490	158	363	93.5893	4.76671e-17	28.5088	389	1	-
Anticancer_CYP2E1_hsa	B570J29604_10000268	Cytochrome P450	B570J29604_1000026	IMGVR_UViG_3300002383_000012	vOTU_00946566	r__Duplodnaviria; k__Heunggongvirae; p__Uroviricota; c__Caudoviricetes; ; ; ;	Low	10.41	;	3300002383	Freshwater microbial communities from Lake Mendota, WI - 15JUN2012 deep hole epilimnion	69	492	22	382	64.6994	1.23283e-07	22.8235	389	1	-
VD_CYP2R1_hsa	B570J29608_100000217	Cytochrome P450	B570J29608_1000002	IMGVR_UViG_3300002387_000001	vOTU_00950235	r__Duplodnaviria; k__Heunggongvirae; p__Uroviricota; c__Caudoviricetes; ; ; ;	Low	18.17	;	3300002387	Freshwater microbial communities from Lake Mendota, WI - 22JUN2012 deep hole epilimnion	208	484	134	376	78.1814	6.39835e-12	22.2997	389	1	-
VD_CYP27B1_hsa	B570J29608_100000217	Cytochrome P450	B570J29608_1000002	IMGVR_UViG_3300002387_000001	vOTU_00950235	r__Duplodnaviria; k__Heunggongvirae; p__Uroviricota; c__Caudoviricetes; ; ; ;	Low	18.17	;	3300002387	Freshwater microbial communities from Lake Mendota, WI - 22JUN2012 deep hole epilimnion	251	479	161	359	89.3521	1.24896e-15	26.2009	389	1	-
VD_CYP24A1_hsa	B570J29608_100000217	Cytochrome P450	B570J29608_1000002	IMGVR_UViG_3300002387_000001	vOTU_00950235	r__Duplodnaviria; k__Heunggongvirae; p__Uroviricota; c__Caudoviricetes; ; ; ;	Low	18.17	;	3300002387	Freshwater microbial communities from Lake Mendota, WI - 22JUN2012 deep hole epilimnion	267	490	158	363	93.5893	4.76671e-17	28.5088	389	1	-
Anticancer_CYP2E1_hsa	B570J29608_100000217	Cytochrome P450	B570J29608_1000002	IMGVR_UViG_3300002387_000001	vOTU_00950235	r__Duplodnaviria; k__Heunggongvirae; p__Uroviricota; c__Caudoviricetes; ; ; ;	Low	18.17	;	3300002387	Freshwater microbial communities from Lake Mendota, WI - 22JUN2012 deep hole epilimnion	69	492	22	382	64.6994	1.23283e-07	22.8235	389	1	-
Anticancer_GSTT1_hsa	B570J29591_10002153	Glutathione S-transferase	B570J29591_1000215	IMGVR_UViG_3300002404_000108	vOTU_00950980	r__Varidnaviria; k__Bamfordvirae; p__Nucleocytoviricota; c__Megaviricetes; o__Imitervirales; ; ;	Low	0.45	;	3300002404	Freshwater microbial communities from Lake Mendota, WI - 22APR2009 deep hole epilimnion	3	198	4	193	65.4698	4.72827e-09	24.2424	256	1	-
CoenzymeQ10_COQ3_ebla*	C687J35021_100022166	Predicted glycosyltransferases - COG1216	C687J35021_10002216	IMGVR_UViG_3300002460_000964	vOTU_00959221	r__Duplodnaviria; k__Heunggongvirae; p__Uroviricota; c__Caudoviricetes; ; ; ;	Low	35.02	;	3300002460	Soil microbial communities from Rifle, Colorado - Rifle CSP2_plank highO2_1.2	67	171	41	136	75.8702	5.77289e-12	40	790	1	-
Anticancer_MLH1_hsa	Draft05849	DNA mismatch repair enzyme (predicted ATPase) - COG0323	QSAF_1000963	IMGVR_UViG_3300002534_000023	vOTU_00758337	r__Duplodnaviria; k__Heunggongvirae; p__Uroviricota; c__Caudoviricetes; ; ; ;	Medium	87.13	d__Bacteria; p__Firmicutes_B; c__Desulfitobacteriia; o__Desulfitobacteriales;	3300002534	Coal-degrading lab enrichment microbial communities from Bowden, Alberta, Canada - methanogenic culture: QSAFCN2	4	339	1	331	193.356	3.78803e-49	31.9527	616	1	-
Anticancer_PMS2_hsa	Draft05849	DNA mismatch repair enzyme (predicted ATPase) - COG0323	QSAF_1000963	IMGVR_UViG_3300002534_000023	vOTU_00758337	r__Duplodnaviria; k__Heunggongvirae; p__Uroviricota; c__Caudoviricetes; ; ; ;	Medium	87.13	d__Bacteria; p__Firmicutes_B; c__Desulfitobacteriia; o__Desulfitobacteriales;	3300002534	Coal-degrading lab enrichment microbial communities from Bowden, Alberta, Canada - methanogenic culture: QSAFCN2	24	368	14	340	125.176	4.35807e-26	27.2222	616	1	-
GSH_GPX1_eco*	JGI25319J35699_10036352	Glutathione peroxidase	JGI25319J35699_1003635	IMGVR_UViG_3300002544_000059	vOTU_00991477	r__Duplodnaviria; k__Heunggongvirae; p__Uroviricota; c__Caudoviricetes; ; ; ;	Low	3.8	d__Bacteria; p__Proteobacteria; c__Alphaproteobacteria; o__Sphingomonadales; f__Sphingomonadaceae; g__Erythrobacter;	3300002544	Deep subsurface microbial communities from Mt. Terri, Switzerland - Autotrophic microbial communities BRH/17	4	169	3	149	136.732	8.88237e-38	42.7711	160	1	-
VC_SVCT1_hals*	loc_1074006493	hypothetical protein	loc_107400649	IMGVR_UViG_3300002641_001611	vOTU_00851950	r__Duplodnaviria; k__Heunggongvirae; p__Uroviricota; c__Caudoviricetes; ; ; ;	Low	8.79	;	3300002641	NZ sheep rumen microbiome combined assembly	22	418	2	392	93.9745	4.68009e-17	27.791	427	1	-
VC_SVCT2_hsa	loc_1074006493	hypothetical protein	loc_107400649	IMGVR_UViG_3300002641_001611	vOTU_00851950	r__Duplodnaviria; k__Heunggongvirae; p__Uroviricota; c__Caudoviricetes; ; ; ;	Low	8.79	;	3300002641	NZ sheep rumen microbiome combined assembly	87	520	2	383	65.855	1.01865e-07	24.6667	427	1	-
VC_SVCT1_hals*	loc_10794847812	hypothetical protein	loc_107948478	IMGVR_UViG_3300002641_001746	vOTU_00849950	r__Duplodnaviria; k__Heunggongvirae; p__Uroviricota; c__Caudoviricetes; ; ; ;	Low	6.32	;	3300002641	NZ sheep rumen microbiome combined assembly	24	407	1	371	95.9005	1.03098e-17	27.7078	414	1	-
VC_SVCT2_hsa	loc_10794847812	hypothetical protein	loc_107948478	IMGVR_UViG_3300002641_001746	vOTU_00849950	r__Duplodnaviria; k__Heunggongvirae; p__Uroviricota; c__Caudoviricetes; ; ; ;	Low	6.32	;	3300002641	NZ sheep rumen microbiome combined assembly	89	517	1	370	69.3218	7.64622e-09	22.3744	414	1	-
VC_SVCT2_hsa	loc_1023434297	hypothetical protein	loc_102343429	IMGVR_UViG_3300002641_005475	vOTU_00853077	r__Duplodnaviria; k__Heunggongvirae; p__Uroviricota; c__Caudoviricetes; ; ; ;	Low	7.42	;	3300002641	NZ sheep rumen microbiome combined assembly	89	520	1	374	62.7734	1.10949e-06	22.973	417	1	-
VC_SVCT1_hals*	loc_10395456519	hypothetical protein	loc_103954565	IMGVR_UViG_3300002641_006022	vOTU_00855445	r__Duplodnaviria; k__Heunggongvirae; p__Uroviricota; c__Caudoviricetes; ; ; ;	Low	23.99	;	3300002641	NZ sheep rumen microbiome combined assembly	139	469	107	419	93.5893	6.4692e-17	25.0729	421	1	-
VC_SVCT1_hals*	loc_10402063314	hypothetical protein	loc_104020633	IMGVR_UViG_3300002641_006198	vOTU_00855540	r__Duplodnaviria; k__Heunggongvirae; p__Uroviricota; c__Caudoviricetes; ; ; ;	Low	6.9	;	3300002641	NZ sheep rumen microbiome combined assembly	24	406	3	380	111.694	4.62744e-23	29.3827	423	1	-
VC_SVCT2_hsa	loc_10402063314	hypothetical protein	loc_104020633	IMGVR_UViG_3300002641_006198	vOTU_00855540	r__Duplodnaviria; k__Heunggongvirae; p__Uroviricota; c__Caudoviricetes; ; ; ;	Low	6.9	;	3300002641	NZ sheep rumen microbiome combined assembly	88	518	2	381	78.1814	1.0932e-11	24.263	423	1	-
VC_SVCT1_hals*	loc_1051954441	hypothetical protein	loc_105195444	IMGVR_UViG_3300002641_008674	vOTU_00857432	r__Duplodnaviria; k__Heunggongvirae; p__Uroviricota; c__Caudoviricetes; ; ; ;	Low	1.82	;	3300002641	NZ sheep rumen microbiome combined assembly	24	406	3	382	97.4413	2.91856e-18	27.0936	431	1	-
VC_SVCT1_hals*	loc_1067601703	hypothetical protein	loc_106760170	IMGVR_UViG_3300002641_009346	vOTU_00855445	r__Duplodnaviria; k__Heunggongvirae; p__Uroviricota; c__Caudoviricetes; ; ; ;	Low	2.92	;	3300002641	NZ sheep rumen microbiome combined assembly	139	469	43	355	93.2041	3.56344e-17	25.0729	357	1	-
VC_SVCT1_hals*	loc_1087613985	hypothetical protein	loc_108761398	IMGVR_UViG_3300002641_009537	vOTU_00854168	r__Duplodnaviria; k__Heunggongvirae; p__Uroviricota; c__Caudoviricetes; ; ; ;	Low	4.52	;	3300002641	NZ sheep rumen microbiome combined assembly	150	468	36	328	103.219	1.07604e-20	29.4118	332	1	-
VC_SVCT2_hsa	loc_1087613985	hypothetical protein	loc_108761398	IMGVR_UViG_3300002641_009537	vOTU_00854168	r__Duplodnaviria; k__Heunggongvirae; p__Uroviricota; c__Caudoviricetes; ; ; ;	Low	4.52	;	3300002641	NZ sheep rumen microbiome combined assembly	238	520	36	278	71.2478	1.02107e-09	26.9896	332	1	-
CoenzymeQ10_COQ3_ebla*	JGI25162J39368_10014652	2-polyprenyl-3-methyl-5-hydroxy-6-metoxy-1,4-benzoquinol methylase	JGI25162J39368_1001465	IMGVR_UViG_3300002737_000035	vOTU_00993607	r__Duplodnaviria; k__Heunggongvirae; p__Uroviricota; c__Caudoviricetes; ; ; ;	Low	6.61	d__Bacteria; p__Proteobacteria; c__Gammaproteobacteria; o__Enterobacterales; f__Enterobacteriaceae; g__Pantoea;	3300002737	Arabidopsis root microbial communities from the University of North Carolina, USA - plate scrape CL_Cvi_mTSA	15	246	11	234	160.229	6.79353e-45	38.7234	242	1	-
VD_CYP2R1_hsa	B570J40625_100000090141	Cytochrome P450	B570J40625_100000090	IMGVR_UViG_3300002835_000041	vOTU_00999106	r__Duplodnaviria; k__Heunggongvirae; p__Uroviricota; c__Caudoviricetes; ; ; ;	High	100	;	3300002835	Freshwater microbial communities from Lake Mendota, WI - (Lake Mendota Combined Ray assembly, ASSEMBLY_DATE=20140605)	208	484	134	376	78.1814	6.39835e-12	22.2997	389	1	-
VD_CYP27B1_hsa	B570J40625_100000090141	Cytochrome P450	B570J40625_100000090	IMGVR_UViG_3300002835_000041	vOTU_00999106	r__Duplodnaviria; k__Heunggongvirae; p__Uroviricota; c__Caudoviricetes; ; ; ;	High	100	;	3300002835	Freshwater microbial communities from Lake Mendota, WI - (Lake Mendota Combined Ray assembly, ASSEMBLY_DATE=20140605)	251	479	161	359	89.3521	1.24896e-15	26.2009	389	1	-
VD_CYP24A1_hsa	B570J40625_100000090141	Cytochrome P450	B570J40625_100000090	IMGVR_UViG_3300002835_000041	vOTU_00999106	r__Duplodnaviria; k__Heunggongvirae; p__Uroviricota; c__Caudoviricetes; ; ; ;	High	100	;	3300002835	Freshwater microbial communities from Lake Mendota, WI - (Lake Mendota Combined Ray assembly, ASSEMBLY_DATE=20140605)	267	490	158	363	93.5893	4.76671e-17	28.5088	389	1	-
Anticancer_CYP2E1_hsa	B570J40625_100000090141	Cytochrome P450	B570J40625_100000090	IMGVR_UViG_3300002835_000041	vOTU_00999106	r__Duplodnaviria; k__Heunggongvirae; p__Uroviricota; c__Caudoviricetes; ; ; ;	High	100	;	3300002835	Freshwater microbial communities from Lake Mendota, WI - (Lake Mendota Combined Ray assembly, ASSEMBLY_DATE=20140605)	69	492	22	382	64.6994	1.23283e-07	22.8235	389	1	-
GSH_GPX1_eco*	B570J40625_100000118136	Glutathione peroxidase	B570J40625_100000118	IMGVR_UViG_3300002835_000057	vOTU_00997904	r__Duplodnaviria; k__Heunggongvirae; p__Uroviricota; c__Caudoviricetes; ; ; ;	High	100	;	3300002835	Freshwater microbial communities from Lake Mendota, WI - (Lake Mendota Combined Ray assembly, ASSEMBLY_DATE=20140605)	12	169	10	141	130.954	1.16866e-35	42.4051	153	1	-
VD_CYP27B1_hsa	B570J40625_10000162739	Cytochrome P450	B570J40625_100001627	IMGVR_UViG_3300002835_000407	vOTU_00995191	r__Duplodnaviria; k__Heunggongvirae; p__Uroviricota; c__Caudoviricetes; ; ; ;	Low	37.62	;	3300002835	Freshwater microbial communities from Lake Mendota, WI - (Lake Mendota Combined Ray assembly, ASSEMBLY_DATE=20140605)	300	484	252	439	88.1965	5.84645e-15	27.5132	461	1	-
VD_CYP24A1_hsa	B570J40625_10000162739	Cytochrome P450	B570J40625_100001627	IMGVR_UViG_3300002835_000407	vOTU_00995191	r__Duplodnaviria; k__Heunggongvirae; p__Uroviricota; c__Caudoviricetes; ; ; ;	Low	37.62	;	3300002835	Freshwater microbial communities from Lake Mendota, WI - (Lake Mendota Combined Ray assembly, ASSEMBLY_DATE=20140605)	85	492	41	437	99.3673	1.0836e-18	24.356	461	1	-
Polyphenols_F3'H_vvi	B570J40625_10000162739	Cytochrome P450	B570J40625_100001627	IMGVR_UViG_3300002835_000407	vOTU_00995191	r__Duplodnaviria; k__Heunggongvirae; p__Uroviricota; c__Caudoviricetes; ; ; ;	Low	37.62	;	3300002835	Freshwater microbial communities from Lake Mendota, WI - (Lake Mendota Combined Ray assembly, ASSEMBLY_DATE=20140605)	246	466	221	429	70.4774	2.48534e-09	25.1121	461	1	-
Anticancer_CYP1A1_hsa	B570J40625_10000162739	Cytochrome P450	B570J40625_100001627	IMGVR_UViG_3300002835_000407	vOTU_00995191	r__Duplodnaviria; k__Heunggongvirae; p__Uroviricota; c__Caudoviricetes; ; ; ;	Low	37.62	;	3300002835	Freshwater microbial communities from Lake Mendota, WI - (Lake Mendota Combined Ray assembly, ASSEMBLY_DATE=20140605)	49	471	21	421	75.0998	8.63698e-11	22.6244	461	1	-
Anticancer_CYP1A2_hsa	B570J40625_10000162739	Cytochrome P450	B570J40625_100001627	IMGVR_UViG_3300002835_000407	vOTU_00995191	r__Duplodnaviria; k__Heunggongvirae; p__Uroviricota; c__Caudoviricetes; ; ; ;	Low	37.62	;	3300002835	Freshwater microbial communities from Lake Mendota, WI - (Lake Mendota Combined Ray assembly, ASSEMBLY_DATE=20140605)	54	483	24	432	73.9442	2.19283e-10	21.6216	461	1	-
VD_CYP2R1_hsa	B570J40625_1000024687	Cytochrome P450	B570J40625_100002468	IMGVR_UViG_3300002835_000607	vOTU_00995191	r__Duplodnaviria; k__Heunggongvirae; p__Uroviricota; c__Caudoviricetes; ; ; ;	Low	31.28	;	3300002835	Freshwater microbial communities from Lake Mendota, WI - (Lake Mendota Combined Ray assembly, ASSEMBLY_DATE=20140605)	247	471	211	430	76.2554	3.262e-11	23.913	461	1	-
VD_CYP27B1_hsa	B570J40625_1000024687	Cytochrome P450	B570J40625_100002468	IMGVR_UViG_3300002835_000607	vOTU_00995191	r__Duplodnaviria; k__Heunggongvirae; p__Uroviricota; c__Caudoviricetes; ; ; ;	Low	31.28	;	3300002835	Freshwater microbial communities from Lake Mendota, WI - (Lake Mendota Combined Ray assembly, ASSEMBLY_DATE=20140605)	259	479	217	431	87.0409	1.08957e-14	25.1101	461	1	-
VD_CYP24A1_hsa	B570J40625_1000024687	Cytochrome P450	B570J40625_100002468	IMGVR_UViG_3300002835_000607	vOTU_00995191	r__Duplodnaviria; k__Heunggongvirae; p__Uroviricota; c__Caudoviricetes; ; ; ;	Low	31.28	;	3300002835	Freshwater microbial communities from Lake Mendota, WI - (Lake Mendota Combined Ray assembly, ASSEMBLY_DATE=20140605)	202	507	149	451	92.8189	1.72078e-16	22.7848	461	1	-
Anticancer_CYP1A1_hsa	B570J40625_1000024687	Cytochrome P450	B570J40625_100002468	IMGVR_UViG_3300002835_000607	vOTU_00995191	r__Duplodnaviria; k__Heunggongvirae; p__Uroviricota; c__Caudoviricetes; ; ; ;	Low	31.28	;	3300002835	Freshwater microbial communities from Lake Mendota, WI - (Lake Mendota Combined Ray assembly, ASSEMBLY_DATE=20140605)	238	471	195	421	82.4185	3.47479e-13	28.4519	461	1	-
Anticancer_CYP1A2_hsa	B570J40625_1000024687	Cytochrome P450	B570J40625_100002468	IMGVR_UViG_3300002835_000607	vOTU_00995191	r__Duplodnaviria; k__Heunggongvirae; p__Uroviricota; c__Caudoviricetes; ; ; ;	Low	31.28	;	3300002835	Freshwater microbial communities from Lake Mendota, WI - (Lake Mendota Combined Ray assembly, ASSEMBLY_DATE=20140605)	54	472	24	421	74.3294	1.57875e-10	23.4091	461	1	-
Anticancer_CYP2E1_hsa	B570J40625_1000024687	Cytochrome P450	B570J40625_100002468	IMGVR_UViG_3300002835_000607	vOTU_00995191	r__Duplodnaviria; k__Heunggongvirae; p__Uroviricota; c__Caudoviricetes; ; ; ;	Low	31.28	;	3300002835	Freshwater microbial communities from Lake Mendota, WI - (Lake Mendota Combined Ray assembly, ASSEMBLY_DATE=20140605)	46	461	31	431	60.8474	3.10513e-06	19.5804	461	1	-
GSH_GPX1_eco*	B570J40625_10000470713	Glutathione peroxidase	B570J40625_100004707	IMGVR_UViG_3300002835_000990	vOTU_00955467	r__Duplodnaviria; k__Heunggongvirae; p__Uroviricota; c__Caudoviricetes; ; ; ;	Low	21.29	;	3300002835	Freshwater microbial communities from Lake Mendota, WI - (Lake Mendota Combined Ray assembly, ASSEMBLY_DATE=20140605)	12	169	10	141	133.65	1.17942e-36	42.4051	153	1	-
VD_CYP2R1_hsa	B570J40625_1000047178	Cytochrome P450	B570J40625_100004717	IMGVR_UViG_3300002835_000991	vOTU_00995191	r__Duplodnaviria; k__Heunggongvirae; p__Uroviricota; c__Caudoviricetes; ; ; ;	Low	22.9	;	3300002835	Freshwater microbial communities from Lake Mendota, WI - (Lake Mendota Combined Ray assembly, ASSEMBLY_DATE=20140605)	247	471	211	430	76.2554	3.262e-11	23.913	461	1	-
VD_CYP27B1_hsa	B570J40625_1000047178	Cytochrome P450	B570J40625_100004717	IMGVR_UViG_3300002835_000991	vOTU_00995191	r__Duplodnaviria; k__Heunggongvirae; p__Uroviricota; c__Caudoviricetes; ; ; ;	Low	22.9	;	3300002835	Freshwater microbial communities from Lake Mendota, WI - (Lake Mendota Combined Ray assembly, ASSEMBLY_DATE=20140605)	259	479	217	431	87.0409	1.08957e-14	25.1101	461	1	-
VD_CYP24A1_hsa	B570J40625_1000047178	Cytochrome P450	B570J40625_100004717	IMGVR_UViG_3300002835_000991	vOTU_00995191	r__Duplodnaviria; k__Heunggongvirae; p__Uroviricota; c__Caudoviricetes; ; ; ;	Low	22.9	;	3300002835	Freshwater microbial communities from Lake Mendota, WI - (Lake Mendota Combined Ray assembly, ASSEMBLY_DATE=20140605)	202	507	149	451	92.8189	1.72078e-16	22.7848	461	1	-
Anticancer_CYP1A1_hsa	B570J40625_1000047178	Cytochrome P450	B570J40625_100004717	IMGVR_UViG_3300002835_000991	vOTU_00995191	r__Duplodnaviria; k__Heunggongvirae; p__Uroviricota; c__Caudoviricetes; ; ; ;	Low	22.9	;	3300002835	Freshwater microbial communities from Lake Mendota, WI - (Lake Mendota Combined Ray assembly, ASSEMBLY_DATE=20140605)	238	471	195	421	82.4185	3.47479e-13	28.4519	461	1	-
Anticancer_CYP1A2_hsa	B570J40625_1000047178	Cytochrome P450	B570J40625_100004717	IMGVR_UViG_3300002835_000991	vOTU_00995191	r__Duplodnaviria; k__Heunggongvirae; p__Uroviricota; c__Caudoviricetes; ; ; ;	Low	22.9	;	3300002835	Freshwater microbial communities from Lake Mendota, WI - (Lake Mendota Combined Ray assembly, ASSEMBLY_DATE=20140605)	54	472	24	421	74.3294	1.57875e-10	23.4091	461	1	-
Anticancer_CYP2E1_hsa	B570J40625_1000047178	Cytochrome P450	B570J40625_100004717	IMGVR_UViG_3300002835_000991	vOTU_00995191	r__Duplodnaviria; k__Heunggongvirae; p__Uroviricota; c__Caudoviricetes; ; ; ;	Low	22.9	;	3300002835	Freshwater microbial communities from Lake Mendota, WI - (Lake Mendota Combined Ray assembly, ASSEMBLY_DATE=20140605)	46	461	31	431	60.8474	3.10513e-06	19.5804	461	1	-
CoenzymeQ10_COQ4_ptu*	B570J40625_10000822121	Uncharacterized protein involved in ubiquinone biosynthesis	B570J40625_100008221	IMGVR_UViG_3300002835_001517	vOTU_00996527	r__Duplodnaviria; k__Heunggongvirae; p__Uroviricota; c__Caudoviricetes; ; ; ;	Low	8.3	;	3300002835	Freshwater microbial communities from Lake Mendota, WI - (Lake Mendota Combined Ray assembly, ASSEMBLY_DATE=20140605)	108	210	114	213	62.003	4.01487e-08	32.0388	216	1	-
CoenzymeQ10_COQ4_ptu*	B570J40625_10000924515	Uncharacterized protein involved in ubiquinone biosynthesis	B570J40625_100009245	IMGVR_UViG_3300002835_001647	vOTU_00996527	r__Duplodnaviria; k__Heunggongvirae; p__Uroviricota; c__Caudoviricetes; ; ; ;	Low	6.82	;	3300002835	Freshwater microbial communities from Lake Mendota, WI - (Lake Mendota Combined Ray assembly, ASSEMBLY_DATE=20140605)	108	210	114	213	62.003	4.01487e-08	32.0388	216	1	-
CoenzymeQ10_COQ4_ptu*	B570J40625_1000211906	Uncharacterized protein involved in ubiquinone biosynthesis	B570J40625_100021190	IMGVR_UViG_3300002835_005552	vOTU_01002549	r__Duplodnaviria; k__Heunggongvirae; p__Uroviricota; c__Caudoviricetes; ; ; ;	Low	1.32	;	3300002835	Freshwater microbial communities from Lake Mendota, WI - (Lake Mendota Combined Ray assembly, ASSEMBLY_DATE=20140605)	71	210	70	212	61.2326	7.28465e-08	27.7027	215	1	-
CoenzymeQ10_COQ4_ptu*	B570J40625_1000666472	Uncharacterized protein involved in ubiquinone biosynthesis	B570J40625_100066647	IMGVR_UViG_3300002835_006030	vOTU_00996184	r__Duplodnaviria; k__Heunggongvirae; p__Uroviricota; c__Caudoviricetes; ; ; ;	Low	2.79	;	3300002835	Freshwater microbial communities from Lake Mendota, WI - (Lake Mendota Combined Ray assembly, ASSEMBLY_DATE=20140605)	69	211	69	222	56.9954	2.93818e-06	25.1613	238	1	-
Anticancer_GSTT1_hsa	B570J40625_1000038634	Glutathione S-transferase	B570J40625_100003863	IMGVR_UViG_3300002835_008353	vOTU_00800057	r__Varidnaviria; k__Bamfordvirae; p__Nucleocytoviricota; c__Megaviricetes; o__Imitervirales; f__Mimiviridae; ;	Low	5.77	;	3300002835	Freshwater microbial communities from Lake Mendota, WI - (Lake Mendota Combined Ray assembly, ASSEMBLY_DATE=20140605)	28	198	29	193	70.8626	2.44507e-11	28.4884	210	1	-
Longevity_IGF1R_hsa	B570J40625_1000698873	Serine/threonine protein kinase	B570J40625_100069887	IMGVR_UViG_3300002835_009498	vOTU_01000030	r__Varidnaviria; k__Bamfordvirae; p__Nucleocytoviricota; c__Megaviricetes; o__Pimascovirales; ; ;	Low	0.66	;	3300002835	Freshwater microbial communities from Lake Mendota, WI - (Lake Mendota Combined Ray assembly, ASSEMBLY_DATE=20140605)	992	1275	46	327	99.7525	1.20538e-18	27.2727	340	1	-
Anticancer_GSTT1_hsa	B570J40625_10000182412	Glutathione S-transferase	B570J40625_100001824	IMGVR_UViG_3300002835_010887	vOTU_00950961	r__Duplodnaviria; k__Heunggongvirae; p__Uroviricota; c__Caudoviricetes; ; ; ;	Low	4.05	;	3300002835	Freshwater microbial communities from Lake Mendota, WI - (Lake Mendota Combined Ray assembly, ASSEMBLY_DATE=20140605)	3	198	4	193	65.4698	4.72827e-09	24.2424	256	1	-
Anticancer_GSTT1_hsa	B570J40625_1000124523	Glutathione S-transferase	B570J40625_100012452	IMGVR_UViG_3300002835_012702	vOTU_00954691	r__Duplodnaviria; k__Heunggongvirae; p__Uroviricota; c__Caudoviricetes; ; ; ;	Low	1.26	;	3300002835	Freshwater microbial communities from Lake Mendota, WI - (Lake Mendota Combined Ray assembly, ASSEMBLY_DATE=20140605)	5	198	6	193	67.3958	4.50699e-10	25.1282	207	1	-
VD_CYP27B1_hsa	B570J40625_1000569664	Cytochrome P450	B570J40625_100056966	IMGVR_UViG_3300002835_015273	vOTU_01002934	r__Duplodnaviria; k__Heunggongvirae; p__Uroviricota; c__Caudoviricetes; ; ; ;	Low	3.99	;	3300002835	Freshwater microbial communities from Lake Mendota, WI - (Lake Mendota Combined Ray assembly, ASSEMBLY_DATE=20140605)	300	484	252	439	88.1965	5.84645e-15	27.5132	461	1	-
VD_CYP24A1_hsa	B570J40625_1000569664	Cytochrome P450	B570J40625_100056966	IMGVR_UViG_3300002835_015273	vOTU_01002934	r__Duplodnaviria; k__Heunggongvirae; p__Uroviricota; c__Caudoviricetes; ; ; ;	Low	3.99	;	3300002835	Freshwater microbial communities from Lake Mendota, WI - (Lake Mendota Combined Ray assembly, ASSEMBLY_DATE=20140605)	85	492	41	437	99.3673	1.0836e-18	24.356	461	1	-
Polyphenols_F3'H_vvi	B570J40625_1000569664	Cytochrome P450	B570J40625_100056966	IMGVR_UViG_3300002835_015273	vOTU_01002934	r__Duplodnaviria; k__Heunggongvirae; p__Uroviricota; c__Caudoviricetes; ; ; ;	Low	3.99	;	3300002835	Freshwater microbial communities from Lake Mendota, WI - (Lake Mendota Combined Ray assembly, ASSEMBLY_DATE=20140605)	246	466	221	429	70.4774	2.48534e-09	25.1121	461	1	-
Anticancer_CYP1A1_hsa	B570J40625_1000569664	Cytochrome P450	B570J40625_100056966	IMGVR_UViG_3300002835_015273	vOTU_01002934	r__Duplodnaviria; k__Heunggongvirae; p__Uroviricota; c__Caudoviricetes; ; ; ;	Low	3.99	;	3300002835	Freshwater microbial communities from Lake Mendota, WI - (Lake Mendota Combined Ray assembly, ASSEMBLY_DATE=20140605)	49	471	21	421	75.0998	8.63698e-11	22.6244	461	1	-
Anticancer_CYP1A2_hsa	B570J40625_1000569664	Cytochrome P450	B570J40625_100056966	IMGVR_UViG_3300002835_015273	vOTU_01002934	r__Duplodnaviria; k__Heunggongvirae; p__Uroviricota; c__Caudoviricetes; ; ; ;	Low	3.99	;	3300002835	Freshwater microbial communities from Lake Mendota, WI - (Lake Mendota Combined Ray assembly, ASSEMBLY_DATE=20140605)	54	483	24	432	73.9442	2.19283e-10	21.6216	461	1	-
VC_SVCT1_hals*	draft_100192906	Xanthine/uracil permeases	draft_10019290	IMGVR_UViG_3300002898_000477	vOTU_01010577	r__Duplodnaviria; k__Heunggongvirae; p__Uroviricota; c__Caudoviricetes; ; ; ;	Low	4.84	;	3300002898	Metagenome Biopara biogasfermenter May 2013 pooled	41	416	13	359	116.701	4.75907e-25	27.6762	397	1	-
VC_SVCT2_hsa	draft_100192906	Xanthine/uracil permeases	draft_10019290	IMGVR_UViG_3300002898_000477	vOTU_01010577	r__Duplodnaviria; k__Heunggongvirae; p__Uroviricota; c__Caudoviricetes; ; ; ;	Low	4.84	;	3300002898	Metagenome Biopara biogasfermenter May 2013 pooled	105	506	13	337	69.3218	8.05608e-09	23.2843	397	1	-
GSH_GPX1_eco*	Pfga_10854384	Glutathione peroxidase	Pfga_1085438	IMGVR_UViG_3300002920_000141	vOTU_01011571	r__Duplodnaviria; k__Heunggongvirae; p__Uroviricota; c__Caudoviricetes; ; ; ;	Low	19.92	d__Bacteria; p__Proteobacteria; c__Gammaproteobacteria;	3300002920	Hot springs microbial communities from Mammoth Hot Springs, Yellowstone National Park, Wyoming, USA-MHS Pond Facies_Gas lift	10	169	9	148	147.902	3.88549e-42	45.625	162	1	-
Longevity_DKC1_mja*	Ga0051163_1003768	Pseudouridine synthase	Ga0051163_100376	IMGVR_UViG_3300003109_000002	vOTU_01015819	r__Duplodnaviria; k__Heunggongvirae; p__Uroviricota; c__Caudoviricetes; ; ; ;	Low	12.63	d__Bacteria; p__Firmicutes; c__Bacilli; o__Lactobacillales; f__Enterococcaceae; g__Enterococcus;	3300003109	Premature human infant gut microbial communities from University of California, Berkeley, USA	46	264	3	257	90.8929	2.86287e-17	27.4809	307	1	1
Anticancer_GSTT1_hsa	JGI25908J49247_100000348	Glutathione S-transferase	JGI25908J49247_10000034	IMGVR_UViG_3300003277_000026	vOTU_01020936	r__Varidnaviria; k__Bamfordvirae; p__Nucleocytoviricota; c__Megaviricetes; o__Imitervirales; f__Mimiviridae; ;	Low	3.29	;	3300003277	Freshwater lake microbial communities from Lake Michigan, USA - Sp13.BD.MM15.SD	3	198	4	193	56.6102	6.34575e-06	22.8426	299	1	-
CoenzymeQ10_COQ3_ebla*	rootH2_101267541	hypothetical protein	rootH2_10126754	IMGVR_UViG_3300003320_001024	vOTU_01024181	r__Duplodnaviria; k__Heunggongvirae; p__Uroviricota; c__Caudoviricetes; ; ; ;	Low	2.39	d__Bacteria; p__Proteobacteria; c__Gammaproteobacteria; o__Enterobacterales; f__Enterobacteriaceae; g__Enterobacter;	3300003320	Sugarcane root Sample H2	141	246	2	108	88.1965	1.48853e-18	40.1869	117	1	-
Longevity_HSP70_hsa	soilH1_1000475741	Molecular chaperone	soilH1_10004757	IMGVR_UViG_3300003321_001117	vOTU_01025397	r__Varidnaviria; k__Bamfordvirae; p__Nucleocytoviricota; ; ; ; ;	Low	30.96	;	3300003321	Sugarcane bulk soil Sample H1	6	646	5	634	937.176	0	70.3588	635	1	-
Longevity_MTOR_hsa	Ga0006571J49611_10646352	Phosphatidylinositol kinase and protein kinases of the PI-3 kinase family	Ga0006571J49611_1064635	IMGVR_UViG_3300003330_000096	vOTU_00282166		Low	0.53	;	3300003330	Ionic liquid and high solid enriched microbial communities from the Joint BioEnergy Institute, USA - AR20-1-R (Metagenome Metatranscriptome, Counting Only)	2280	2548	80	347	96.2857	3.57358e-17	28.5714	349	1	-
Longevity_MTOR_hsa	Ga0006572J49612_10918451	Phosphatidylinositol kinase and protein kinases of the PI-3 kinase family	Ga0006572J49612_1091845	IMGVR_UViG_3300003331_000106	vOTU_00281515		Low	0.19	;	3300003331	Ionic liquid and high solid enriched microbial communities from the Joint BioEnergy Institute, USA - AR20-2-R (Metagenome Metatranscriptome, Counting Only)	1916	2455	148	728	157.532	4.86644e-35	25.0423	816	1	-
VD_CYP2R1_hsa	JGI25910J50241_100028935	Cytochrome P450	JGI25910J50241_10002893	IMGVR_UViG_3300003388_000976	vOTU_01034438	r__Duplodnaviria; k__Heunggongvirae; p__Uroviricota; c__Caudoviricetes; ; ; ;	Low	6.12	;	3300003388	Freshwater lake microbial communities from Lake Michigan, USA - Sp13.BD.MM110.SN	195	472	91	356	78.5666	5.1377e-12	24.0283	386	1	-
VD_CYP27B1_hsa	JGI25910J50241_100028935	Cytochrome P450	JGI25910J50241_10002893	IMGVR_UViG_3300003388_000976	vOTU_01034438	r__Duplodnaviria; k__Heunggongvirae; p__Uroviricota; c__Caudoviricetes; ; ; ;	Low	6.12	;	3300003388	Freshwater lake microbial communities from Lake Michigan, USA - Sp13.BD.MM110.SN	259	479	142	356	92.0485	1.76552e-16	26.4317	386	1	-
VD_CYP24A1_hsa	JGI25910J50241_100028935	Cytochrome P450	JGI25910J50241_10002893	IMGVR_UViG_3300003388_000976	vOTU_01034438	r__Duplodnaviria; k__Heunggongvirae; p__Uroviricota; c__Caudoviricetes; ; ; ;	Low	6.12	;	3300003388	Freshwater lake microbial communities from Lake Michigan, USA - Sp13.BD.MM110.SN	202	492	74	362	95.5153	1.01835e-17	24.2525	386	1	-
Anticancer_CYP1A1_hsa	JGI25910J50241_100028935	Cytochrome P450	JGI25910J50241_10002893	IMGVR_UViG_3300003388_000976	vOTU_01034438	r__Duplodnaviria; k__Heunggongvirae; p__Uroviricota; c__Caudoviricetes; ; ; ;	Low	6.12	;	3300003388	Freshwater lake microbial communities from Lake Michigan, USA - Sp13.BD.MM110.SN	246	471	131	346	71.2478	1.23965e-09	25.4386	386	1	-
Anticancer_CYP2E1_hsa	JGI25910J50241_100028935	Cytochrome P450	JGI25910J50241_10002893	IMGVR_UViG_3300003388_000976	vOTU_01034438	r__Duplodnaviria; k__Heunggongvirae; p__Uroviricota; c__Caudoviricetes; ; ; ;	Low	6.12	;	3300003388	Freshwater lake microbial communities from Lake Michigan, USA - Sp13.BD.MM110.SN	218	460	127	355	60.077	4.77412e-06	24.0816	386	1	-
Anticancer_GSTT1_hsa	JGI25909J50240_10000793	Glutathione S-transferase	JGI25909J50240_1000079	IMGVR_UViG_3300003393_001469	vOTU_00950961	r__Duplodnaviria; k__Heunggongvirae; p__Uroviricota; c__Caudoviricetes; ; ; ;	Low	7.62	;	3300003393	Freshwater lake microbial communities from Lake Michigan, USA - Sp13.BD.MM15.DD	3	198	4	193	65.4698	4.72827e-09	24.2424	256	1	-
Anticancer_GSTT1_hsa	JGI25909J50240_10014933	Glutathione S-transferase	JGI25909J50240_1001493	IMGVR_UViG_3300003393_001849	vOTU_01035582	r__Varidnaviria; k__Bamfordvirae; p__Nucleocytoviricota; c__Megaviricetes; o__Imitervirales; ; ;	Low	0.11	;	3300003393	Freshwater lake microbial communities from Lake Michigan, USA - Sp13.BD.MM15.DD	3	198	4	193	56.6102	6.34575e-06	22.8426	299	1	-
Anticancer_GSTT1_hsa	JGI25909J50240_10005133	Glutathione S-transferase	JGI25909J50240_1000513	IMGVR_UViG_3300003393_001917	vOTU_01035542	r__Duplodnaviria; k__Heunggongvirae; p__Uroviricota; c__Caudoviricetes; ; ; ;	Low	0.41	;	3300003393	Freshwater lake microbial communities from Lake Michigan, USA - Sp13.BD.MM15.DD	5	198	6	193	67.3958	4.50699e-10	25.1282	207	1	-
Anticancer_GSTT1_hsa	JGI25907J50239_10000735	Glutathione S-transferase	JGI25907J50239_1000073	IMGVR_UViG_3300003394_001427	vOTU_01020936	r__Varidnaviria; k__Bamfordvirae; p__Nucleocytoviricota; c__Megaviricetes; o__Imitervirales; f__Mimiviridae; ;	Low	2.13	;	3300003394	Freshwater lake microbial communities from Lake Michigan, USA - Sp13.BD.MM15.SN	3	198	4	193	56.6102	6.34575e-06	22.8426	299	1	-
Anticancer_GSTT1_hsa	JGI25907J50239_10002595	Glutathione S-transferase	JGI25907J50239_1000259	IMGVR_UViG_3300003394_001467	vOTU_01036282	r__Varidnaviria; k__Bamfordvirae; p__Nucleocytoviricota; c__Megaviricetes; o__Imitervirales; ; ;	Low	7.46	;	3300003394	Freshwater lake microbial communities from Lake Michigan, USA - Sp13.BD.MM15.SN	3	198	4	193	65.4698	4.72827e-09	24.2424	256	1	-
Polyphenols_UGT1A3_hsa	JGI26532J50257_1000031713	Glycosyl transferases, related to UDP-glucuronosyltransferase	JGI26532J50257_10000317	IMGVR_UViG_3300003403_000146	vOTU_01037779		Low	17.36	;	3300003403	Wastewater bioreactor microbial communities from Cape Town, South Africa - Thiocy_cont_500_plan	334	511	342	527	77.411	2.31811e-11	28.2723	543	1	-
Polyphenols_UGT2B15_hsa	JGI26532J50257_1000031713	Glycosyl transferases, related to UDP-glucuronosyltransferase	JGI26532J50257_10000317	IMGVR_UViG_3300003403_000146	vOTU_01037779		Low	17.36	;	3300003403	Wastewater bioreactor microbial communities from Cape Town, South Africa - Thiocy_cont_500_plan	34	528	47	538	94.7449	6.38015e-17	24.4782	543	1	-
Longevity_IGF1R_hsa	JGI25920J50251_100000808	Serine/threonine protein kinase	JGI25920J50251_10000080	IMGVR_UViG_3300003404_000021	vOTU_00283393	r__Varidnaviria; k__Bamfordvirae; p__Nucleocytoviricota; c__Megaviricetes; o__Imitervirales; f__Mimiviridae; ;	Low	5.55	;	3300003404	Freshwater lake microbial communities from Lake Michigan, USA - Su13.BD.MM110.DCMD	992	1266	72	341	98.9821	3.55487e-18	27.0175	366	1	-
CoenzymeQ10_COQ3_ebla*	AWF_10001015	2-polyprenyl-3-methyl-5-hydroxy-6-metoxy-1,4-benzoquinol methylase	AWF_100010	IMGVR_UViG_3300003436_000022	vOTU_08541998	r__Duplodnaviria; k__Heunggongvirae; p__Uroviricota; c__Caudoviricetes; ; ; ;	Low	11.2	d__Bacteria; p__Proteobacteria; c__Gammaproteobacteria; o__Enterobacterales; f__Enterobacteriaceae;	3300003436	Whitefly Bemisia tabaci associated secondary symbiont microbial communities from Neve Yaar, Israel - sample Cardinium_whitefly	12	252	8	240	155.606	4.65738e-43	34.9794	244	1	-
Polyphenols_UGT1A3_hsa	JGI26531J51214_100046863	Glycosyl transferases, related to UDP-glucuronosyltransferase	JGI26531J51214_10004686	IMGVR_UViG_3300003486_000178	vOTU_01037779		Low	5.37	;	3300003486	Wastewater bioreactor microbial communities from Cape Town, South Africa - Thiocy_cont_500_biof	334	511	342	527	78.9518	8.26528e-12	28.7958	543	1	-
Polyphenols_UGT2B15_hsa	JGI26531J51214_100046863	Glycosyl transferases, related to UDP-glucuronosyltransferase	JGI26531J51214_10004686	IMGVR_UViG_3300003486_000178	vOTU_01037779		Low	5.37	;	3300003486	Wastewater bioreactor microbial communities from Cape Town, South Africa - Thiocy_cont_500_biof	34	528	47	538	94.3597	7.98101e-17	24.6679	543	1	-
Polyphenols_UGT1A3_hsa	JGI26540J51217_1000085613	Glycosyl transferases, related to UDP-glucuronosyltransferase	JGI26540J51217_10000856	IMGVR_UViG_3300003489_000232	vOTU_01037779		Low	17.36	;	3300003489	Wastewater bioreactor microbial communities from Cape Town, South Africa - Thiocy_cont_1000_plan	334	511	342	527	77.411	2.50938e-11	28.2723	543	1	-
Polyphenols_UGT2B15_hsa	JGI26540J51217_1000085613	Glycosyl transferases, related to UDP-glucuronosyltransferase	JGI26540J51217_10000856	IMGVR_UViG_3300003489_000232	vOTU_01037779		Low	17.36	;	3300003489	Wastewater bioreactor microbial communities from Cape Town, South Africa - Thiocy_cont_1000_plan	34	528	47	538	93.9745	9.71827e-17	24.4782	543	1	-
Longevity_HSP70_hsa	Ga0008453J51685_1080841	Molecular chaperone	Ga0008453J51685_108084	IMGVR_UViG_3300003555_000022	vOTU_00281635		Low	0.31	;	3300003555	Ammonia-oxidizing marine microbial communities from Monterey Bay, California, USA - Metatranscriptome CAN11_17_M020 (Metagenome Metatranscriptome)	1	646	6	662	949.118	0	70.8271	663	1	-
CoenzymeQ10_PDSS1_hsa	JGI26260J51721_10025612	Geranylgeranyl pyrophosphate synthase	JGI26260J51721_1002561	IMGVR_UViG_3300003580_000660	vOTU_00815509	r__Varidnaviria; k__Bamfordvirae; ; ; ; ; ;	Low	2.2	d__Bacteria; p__Bacteroidota; c__Bacteroidia; o__Flavobacteriales; f__Schleiferiaceae; g__UBA10364;	3300003580	Marine microbial communities from expanding oxygen minimum zones in the Saanich Inlet - Saanich Inlet SI074_LV_120m_DNA	127	415	39	324	89.7373	2.90274e-16	29.1946	325	1	-
Anticancer_PTEN_hsa	JGI26273J51734_1000003558	Predicted protein-tyrosine phosphatase	JGI26273J51734_10000035	IMGVR_UViG_3300003620_000667	vOTU_00043055	r__Varidnaviria; k__Bamfordvirae; p__Nucleocytoviricota; c__Megaviricetes; ; ; ;	Low	13.88	;	3300003620	Marine microbial communities from expanding oxygen minimum zones in the Saanich Inlet - SI037_S3LV_125m_DNA	24	145	175	286	58.9214	5.60157e-06	29.6	322	1	-
Anticancer_PTEN_hsa	JGI26273J51734_100036469	Predicted protein-tyrosine phosphatase	JGI26273J51734_10003646	IMGVR_UViG_3300003620_001012	vOTU_01055054	r__Duplodnaviria; k__Heunggongvirae; p__Uroviricota; c__Caudoviricetes; ; ; ;	Low	2.46	;	3300003620	Marine microbial communities from expanding oxygen minimum zones in the Saanich Inlet - SI037_S3LV_125m_DNA	31	165	179	308	58.9214	5.69185e-06	32.6087	325	1	-
CoenzymeQ10_PDSS1_hsa	JGI26083J51738_100049662	Geranylgeranyl pyrophosphate synthase	JGI26083J51738_10004966	IMGVR_UViG_3300003621_001052	vOTU_00815509	r__Varidnaviria; k__Bamfordvirae; ; ; ; ; ;	Low	0.44	d__Bacteria; p__Bacteroidota; c__Bacteroidia; o__Flavobacteriales; f__Schleiferiaceae; g__UBA10364;	3300003621	Marine microbial communities from expanding oxygen minimum zones in the Saanich Inlet - ESP_85LU_5_DNA	127	413	39	322	90.5077	1.79832e-16	29.3919	335	1	-
CoenzymeQ10_COQ3_ebla*	PicViral_10007825	2-polyprenyl-3-methyl-5-hydroxy-6-metoxy-1,4-benzoquinol methylase	PicViral_1000782	IMGVR_UViG_3300003690_003435	vOTU_01058440	r__Duplodnaviria; k__Heunggongvirae; p__Uroviricota; c__Caudoviricetes; ; ; ;	Medium	51.47	;	3300003690	Hydrothermal vent plume microbial communities from the Mid Cayman Rise - Piccard2013-Plume - Viral/microbial metagenome assembly	59	174	32	141	62.003	1.17829e-07	32.4786	287	1	-
VC_GULO_vcy*	PicMicro_100093218	FAD/FMN-containing dehydrogenases	PicMicro_10009321	IMGVR_UViG_3300003702_000899	vOTU_01062839	r__Varidnaviria; k__Bamfordvirae; p__Nucleocytoviricota; c__Megaviricetes; o__Algavirales; ; ;	Low	0.61	;	3300003702	Hydrothermal vent plume microbial communities from the Mid Cayman Rise - Piccard2013-Plume - Microbial Assembly	46	485	18	428	104.375	2.02079e-20	22.9437	435	1	-
GSH_GPX1_eco*	Ga0007841_1000133	Glutathione peroxidase	Ga0007841_100013	IMGVR_UViG_3300003818_000008	vOTU_01069180	r__Duplodnaviria; k__Heunggongvirae; p__Uroviricota; c__Caudoviricetes; ; ; ;	Low	3.8	;	3300003818	Freshwater microbial communities from Crystal Bog, Wisconsin, USA - CBE10Jul07	15	169	13	144	149.828	5.72732e-43	49.0323	156	1	-
Longevity_HSP70_hsa	Ga0032355_10149651	Molecular chaperone	Ga0032355_1014965	IMGVR_UViG_3300003840_000438	vOTU_00283447	r__Duplodnaviria; k__Heunggongvirae; p__Uroviricota; c__Caudoviricetes; ; ; ;	Low	0.32	;	3300003840	Bulk soil microbial communities from Hopland, California, USA - H2_Bulk_Litter_50 (Metagenome Metatranscriptome)	1	611	1	611	984.941	0	78.7234	650	1	-
Anticancer_MLH1_hsa	Ga0058696_100079515	DNA mismatch repair enzyme (predicted ATPase) - COG0323	Ga0058696_1000795	IMGVR_UViG_3300003846_000190	vOTU_01071575	r__Duplodnaviria; k__Heunggongvirae; p__Uroviricota; c__Caudoviricetes; ; ; ;	Low	29.56	d__Bacteria; p__Firmicutes; c__Bacilli; o__Bacillales_B; f__DSM-18226; g__Niallia;	3300003846	Agave microbial communities from Guanajuato, Mexico - Mg.Sf.rz	8	332	4	322	201.83	3.80615e-52	36.5031	621	1	-
Anticancer_PMS2_hsa	Ga0058696_100079515	DNA mismatch repair enzyme (predicted ATPase) - COG0323	Ga0058696_1000795	IMGVR_UViG_3300003846_000190	vOTU_01071575	r__Duplodnaviria; k__Heunggongvirae; p__Uroviricota; c__Caudoviricetes; ; ; ;	Low	29.56	d__Bacteria; p__Firmicutes; c__Bacilli; o__Bacillales_B; f__DSM-18226; g__Niallia;	3300003846	Agave microbial communities from Guanajuato, Mexico - Mg.Sf.rz	18	363	7	324	137.117	7.69161e-30	28.2421	621	1	-
CoenzymeQ10_COQ3_ebla*	Ga0031655_100117895	Methyltransferase domain	Ga0031655_10011789	IMGVR_UViG_3300003852_001678	vOTU_01072082	r__Duplodnaviria; k__Heunggongvirae; p__Uroviricota; c__Caudoviricetes; ; ; ;	Low	1.66	;	3300003852	Freshwater lake sediment microbial communities from the University of Notre Dame, USA, for methane emissions studies -HBP12 HB	55	172	22	140	60.4622	1.46077e-07	30.4688	187	1	-
GSH_GPX1_eco*	Ga0058693_100041514	Glutathione peroxidase	Ga0058693_1000415	IMGVR_UViG_3300003857_000018	vOTU_01073525	r__Duplodnaviria; k__Heunggongvirae; p__Uroviricota; c__Caudoviricetes; ; ; ;	Low	25.25	d__Bacteria; p__Proteobacteria; c__Gammaproteobacteria; o__Enterobacterales; f__Enterobacteriaceae; g__Enterobacter;	3300003857	Agave microbial communities from Guanajuato, Mexico - Or.Ma.rz	1	183	1	183	326.25	3.19267e-112	84.153	184	1	-
VC_GULO_vcy*	Ga0063162_10006189	FAD/FMN-containing dehydrogenases	Ga0063162_1000618	IMGVR_UViG_3300003890_000127	vOTU_01077228	r__Duplodnaviria; k__Heunggongvirae; p__Uroviricota; c__Caudoviricetes; ; ; ;	Low	3.04	;	3300003890	Hot spring sediment microbial communities from Chocolate Pots, Yellowstone National Park, Wyoming that are Fe(III) reducing - Chocolate Pots Core 3, 1cm	42	222	16	198	60.077	5.61833e-06	24.0642	501	1	-
Polyphenols_FLS_ath	Ga0063012_1000652627	Isopenicillin N synthase and related dioxygenases	Ga0063012_10006526	IMGVR_UViG_3300003892_000013	vOTU_01077503	r__Duplodnaviria; k__Heunggongvirae; p__Uroviricota; c__Caudoviricetes; ; ; ;	Low	26.48	;	3300003892	Hot spring sediment microbial communities from Chocolate Pots, Yellowstone National Park, Wyoming that are Fe(III) reducing - CP Core 2, 1cm	43	303	3	254	72.4034	7.68332e-11	25.8427	275	1	-
Polyphenols_FLS_ath	Ga0063391_10034253	Isopenicillin N synthase and related dioxygenases	Ga0063391_1003425	IMGVR_UViG_3300003937_000303	vOTU_01078558	r__Duplodnaviria; k__Heunggongvirae; p__Uroviricota; c__Caudoviricetes; ; ; ;	Low	6.5	;	3300003937	SPOT_150m_metagenome_year	42	336	2	289	63.5438	9.30717e-08	25.7235	320	1	-
Polyphenols_FLS_ath	Ga0063391_100114524	Isopenicillin N synthase and related dioxygenases	Ga0063391_1001145	IMGVR_UViG_3300003937_000361	vOTU_01078621	r__Duplodnaviria; k__Heunggongvirae; p__Uroviricota; c__Caudoviricetes; ; ; ;	Low	9.66	;	3300003937	SPOT_150m_metagenome_year	42	336	2	289	62.7734	1.7115e-07	25.4019	320	1	-
VC_GULO_vcy*	Ga0062389_1000223432	FAD/FMN-containing dehydrogenases	Ga0062389_100022343	IMGVR_UViG_3300004092_000189	vOTU_01082441	r__Varidnaviria; k__Bamfordvirae; p__Nucleocytoviricota; c__Megaviricetes; o__Imitervirales; f__Mimiviridae; ;	Low	0.97	;	3300004092	Coassembly of ECP03_0M1, ECP03_OM2, ECP03_OM3, ECP04_OM1, ECP04_OM2, ECP04_OM3, ECP14_OM1, ECP14_OM2, ECP14_OM3	95	207	68	181	60.4622	4.68591e-06	28.2051	465	1	-
Longevity_IGF1R_hsa	Ga0055584_1000127355	Serine/threonine protein kinase	Ga0055584_100012735	IMGVR_UViG_3300004097_003222	vOTU_01084484	r__Varidnaviria; k__Bamfordvirae; p__Nucleocytoviricota; c__Megaviricetes; o__Imitervirales; f__Mimiviridae; ;	Low	2.68	;	3300004097	Pelagic marine sediment microbial communities from the LTER site Helgoland, North Sea, for post-phytoplankton bloom and carbon turnover studies - OSD3 (Helgoland) metaG	1005	1228	17	214	87.8113	2.14689e-14	27.2321	385	1	-
CoenzymeQ10_PDSS1_hsa	Ga0008650_10038041	Geranylgeranyl pyrophosphate synthase	Ga0008650_1003804	IMGVR_UViG_3300004109_000312	vOTU_01087944	r__Varidnaviria; k__Bamfordvirae; ; ; ; ; ;	Low	1.65	d__Bacteria; p__Bacteroidota; c__Bacteroidia; o__Flavobacteriales; f__Schleiferiaceae; g__UBA3442;	3300004109	Marine microbial communities from expanding oxygen minimum zones in the Saanich Inlet - SI037_S2LV_150m_DNA	126	413	34	319	136.346	3.78982e-33	32.4232	320	1	-
VB7_bioB_eco*	Ga0066649_1000018739	hypothetical protein	Ga0066649_10000187	IMGVR_UViG_3300004209_000222	vOTU_01804830	r__Duplodnaviria; k__Heunggongvirae; p__Uroviricota; c__Caudoviricetes; ; ; ;	Low	19.66	d__Bacteria; p__Verrucomicrobiota; c__Verrucomicrobiae; o__Opitutales; f__CG1-02-43-26; g__CG1-02-43-26;	3300004209	Groundwater microbial communities from aquifer - Crystal Geyser CG22_combo_CG10-13_8/21/14_all	11	164	4	158	126.331	8.64052e-32	38.0645	158	1	1
VB7_bioB_eco*	Ga0066646_1000040426	Biotin synthase and related enzymes	Ga0066646_10000404	IMGVR_UViG_3300004214_000337	vOTU_01804830	r__Duplodnaviria; k__Heunggongvirae; p__Uroviricota; c__Caudoviricetes; ; ; ;	Low	20.73	d__Bacteria; p__Verrucomicrobiota; c__Verrucomicrobiae; o__Opitutales; f__CG1-02-43-26; g__CG1-02-43-26;	3300004214	Groundwater microbial communities from aquifer - Crystal Geyser CG17_big_fil_post_rev_8/21/14_2.50	11	310	4	304	261.922	2.00134e-82	40.5316	309	1	1
Longevity_HSP70_hsa	Ga0066224_10055897	Molecular chaperone	Ga0066224_1005589	IMGVR_UViG_3300004457_001515	vOTU_01102901	r__Varidnaviria; k__Bamfordvirae; p__Nucleocytoviricota; c__Megaviricetes; o__Algavirales; ; ;	Low	5.09	;	3300004457	Marine viral communities from Newfoundland, Canada MC-1	6	646	10	636	919.842	0	70.7621	637	1	-
Longevity_HSP70_hsa	Ga0066222_10022022	Molecular chaperone	Ga0066222_1002202	IMGVR_UViG_3300004460_002361	vOTU_01102901	r__Varidnaviria; k__Bamfordvirae; p__Nucleocytoviricota; c__Megaviricetes; o__Algavirales; ; ;	Low	2.67	;	3300004460	Marine viral communities from Newfoundland, Canada BC-1	6	646	4	630	919.842	0	70.7621	631	1	-
VD_CYP24A1_hsa	Ga0063356_10000955010	Cytochrome P450	Ga0063356_100009550	IMGVR_UViG_3300004463_000952	vOTU_01107039	r__Varidnaviria; k__Bamfordvirae; p__Nucleocytoviricota; c__Megaviricetes; o__Imitervirales; f__Mimiviridae; ;	Low	0.68	;	3300004463	Combined assembly of Arabidopsis thaliana microbial communities	311	514	261	459	85.1149	4.82766e-14	26.4706	461	1	-
CoenzymeQ10_COQ3_ebla*	Ga0069718_101477389	hypothetical protein	Ga0069718_10147738	IMGVR_UViG_3300004481_000130	vOTU_01108455	r__Duplodnaviria; k__Heunggongvirae; p__Uroviricota; c__Caudoviricetes; ; ; ;	High	100	;	3300004481	Combined Assembly of Gp0112041, Gp0112042, Gp0112043	31	155	14	128	63.5438	2.43802e-08	32.5397	243	1	-
CoenzymeQ10_COQ3_ebla*	Ga0066906_100128321	hypothetical protein	Ga0066906_10012832	IMGVR_UViG_3300004634_000336	vOTU_01111353	r__Duplodnaviria; k__Heunggongvirae; p__Uroviricota; c__Caudoviricetes; ; ; ;	Low	2.15	;	3300004634	High solid enriched microbial communities from the Joint BioEnergy Institute, USA - SP1-1D-10D	83	249	1	164	109.768	3.62715e-26	36.0947	172	1	-
GSH_GPX1_eco*	Ga0007827_1000012015	Glutathione peroxidase	Ga0007827_10000120	IMGVR_UViG_3300004777_000032	vOTU_01069180	r__Duplodnaviria; k__Heunggongvirae; p__Uroviricota; c__Caudoviricetes; ; ; ;	Low	25.23	;	3300004777	Freshwater microbial communities from Crystal Bog, Wisconsin, USA - CBE16Jul07	15	169	13	144	149.828	5.72732e-43	49.0323	156	1	-
GSH_GPX1_eco*	Ga0007809_1000000881	Glutathione peroxidase	Ga0007809_10000008	IMGVR_UViG_3300004807_000020	vOTU_01069180	r__Duplodnaviria; k__Heunggongvirae; p__Uroviricota; c__Caudoviricetes; ; ; ;	Medium	70.22	;	3300004807	Freshwater microbial communities from Crystal Bog, Wisconsin, USA - CBE02Aug07	15	169	13	144	149.828	5.72732e-43	49.0323	156	1	-
GSH_GPX1_eco*	Ga0007809_1000020519	Glutathione peroxidase	Ga0007809_10000205	IMGVR_UViG_3300004807_000124	vOTU_01122962	r__Duplodnaviria; k__Heunggongvirae; p__Uroviricota; c__Caudoviricetes; ; ; ;	Low	17.06	;	3300004807	Freshwater microbial communities from Crystal Bog, Wisconsin, USA - CBE02Aug07	12	170	10	143	131.339	1.10004e-35	42.1384	155	1	-
Longevity_IGF1R_hsa	Ga0071102_100093420	Serine/threonine protein kinase	Ga0071102_1000934	IMGVR_UViG_3300005056_000152	vOTU_01127883	r__Varidnaviria; k__Bamfordvirae; p__Nucleocytoviricota; c__Megaviricetes; o__Pimascovirales; f__Marseilleviridae; ;	Low	2.23	;	3300005056	Aquifer microbial communities from Mid-Atlantic Ridge, Atlantic Ocean - 1383C Shallow	993	1314	602	915	103.605	1.45182e-18	23.3728	967	1	-
CoenzymeQ10_COQ3_ebla*	Ga0069612_100062462	2-polyprenyl-3-methyl-5-hydroxy-6-metoxy-1,4-benzoquinol methylase	Ga0069612_10006246	IMGVR_UViG_3300005076_000446	vOTU_01129757	r__Duplodnaviria; k__Heunggongvirae; p__Uroviricota; c__Caudoviricetes; ; ; ;	Low	2.89	d__Bacteria; p__Proteobacteria; c__Gammaproteobacteria; o__Enterobacterales; f__Enterobacteriaceae; g__Kluyvera;	3300005076	Combined Assembly of Gp0111534, Gp0111535, Gp0111536	11	246	7	234	155.221	5.49833e-43	35.9833	243	1	-
CoenzymeQ10_COQ3_ebla*	Ga0069611_100078851	2-polyprenyl-3-methyl-5-hydroxy-6-metoxy-1,4-benzoquinol methylase	Ga0069611_10007885	IMGVR_UViG_3300005080_000491	vOTU_01131512	r__Duplodnaviria; k__Heunggongvirae; p__Uroviricota; c__Caudoviricetes; ; ; ;	Low	2.71	d__Bacteria; p__Proteobacteria; c__Gammaproteobacteria; o__Enterobacterales; f__Enterobacteriaceae; g__Citrobacter;	3300005080	Combined Assembly of Gp0111534, Gp0111535, Gp0111536, Gp0111537, Gp0111539, Gp0111540, Gp0111541, Gp0111542, Gp0111543	9	250	5	238	153.68	2.27827e-42	35.9184	243	1	-
Anticancer_MLH1_hsa	Ga0072335_101156981	hypothetical protein	Ga0072335_10115698	IMGVR_UViG_3300005081_000078	vOTU_01131772	r__Duplodnaviria; k__Heunggongvirae; p__Uroviricota; c__Caudoviricetes; ; ; ;	Low	2.94	d__Bacteria; p__Firmicutes_A; c__Clostridia; o__Peptostreptococcales; f__Acidaminobacteraceae; g__Fusibacter;	3300005081	Hydrocarbon microbial Community from Halfdan Field, North Sea, Denmark - MHBB9	8	172	36	199	136.732	3.61969e-33	44.8485	199	1	1
Anticancer_PMS2_hsa	Ga0072335_101156981	hypothetical protein	Ga0072335_10115698	IMGVR_UViG_3300005081_000078	vOTU_01131772	r__Duplodnaviria; k__Heunggongvirae; p__Uroviricota; c__Caudoviricetes; ; ; ;	Low	2.94	d__Bacteria; p__Firmicutes_A; c__Clostridia; o__Peptostreptococcales; f__Acidaminobacteraceae; g__Fusibacter;	3300005081	Hydrocarbon microbial Community from Halfdan Field, North Sea, Denmark - MHBB9	15	171	36	191	107.457	8.3383e-23	37.8882	199	1	1
Anticancer_GSTM1_hsa	Ga0073579_117108833	Glutathione S-transferase, N-terminal domain	Ga0073579_1171088	IMGVR_UViG_3300005239_002202	vOTU_01139659	r__Varidnaviria; k__Bamfordvirae; p__Nucleocytoviricota; c__Megaviricetes; o__Pimascovirales; ; ;	Low	35.23	;	3300005239	Environmental Genome Shotgun Sequencing: Ocean Microbial Populations from the Gulf of Maine	5	197	4	209	58.151	9.10046e-07	27.619	219	1	-
CoenzymeQ10_COQ3_ebla*	Ga0073583_10554028	hypothetical protein	Ga0073583_1055402	IMGVR_UViG_3300005253_002091	vOTU_01143842	r__Duplodnaviria; k__Heunggongvirae; p__Uroviricota; c__Caudoviricetes; ; ; ;	Low	42.37	;	3300005253	Marine sediment microbial community near Loki's castle	51	159	24	127	60.8474	8.96627e-08	29.0909	192	1	-
CoenzymeQ10_COQ3_ebla*	Ga0071344_10355572	2-polyprenyl-3-methyl-5-hydroxy-6-metoxy-1,4-benzoquinol methylase	Ga0071344_1035557	IMGVR_UViG_3300005259_000056	vOTU_01146516	r__Duplodnaviria; k__Heunggongvirae; p__Uroviricota; c__Caudoviricetes; ; ; ;	Low	2.5	d__Bacteria; p__Proteobacteria; c__Gammaproteobacteria; o__Enterobacterales; f__Enterobacteriaceae; g__Klebsiella;	3300005259	Freshwater pond sediment microbial communities from Middleton WI, enriched with Humic Acid and Glucose under anaerobic conditions - HA Sample 1	13	246	9	234	147.132	7.59058e-40	34.4681	243	1	1
CoenzymeQ10_COQ2_hsa	Ga0065720_100012915	4-hydroxybenzoate polyprenyltransferase and related prenyltransferases	Ga0065720_1000129	IMGVR_UViG_3300005281_000004	vOTU_00281387	r__Duplodnaviria; k__Heunggongvirae; p__Uroviricota; c__Caudoviricetes; ; ; ;	Low	43.01	;	3300005281	Thermophilic microbial communities from the Joint Bioenergy Institute, California, USA of rice/straw/compost enrichment - eDNA_2 v2	138	234	3	97	62.003	2.25611e-08	37.1134	113	1	-
Longevity_SIRT1_hsa	Ga0065720_101901426	NAD-dependent protein deacetylases, SIR2 family	Ga0065720_1019014	IMGVR_UViG_3300005281_000378	vOTU_01149469	r__Duplodnaviria; k__Heunggongvirae; p__Uroviricota; c__Caudoviricetes; ; ; ;	Low	9.03	;	3300005281	Thermophilic microbial communities from the Joint Bioenergy Institute, California, USA of rice/straw/compost enrichment - eDNA_2 v2	240	488	1	241	124.405	3.80252e-28	32.3308	258	1	-
CoenzymeQ10_COQ3_ebla*	Ga0065704_100007894	2-polyprenyl-3-methyl-5-hydroxy-6-metoxy-1,4-benzoquinol methylase	Ga0065704_10000789	IMGVR_UViG_3300005289_000531	vOTU_01151157	r__Duplodnaviria; k__Heunggongvirae; p__Uroviricota; c__Caudoviricetes; ; ; ;	Low	6.52	d__Bacteria; p__Proteobacteria; c__Gammaproteobacteria; o__Enterobacterales; f__Enterobacteriaceae; g__Lelliottia;	3300005289	Switchgrass rhizosphere bacterial communities from Rose Lake, Michigan, USA - RL2 v2	13	246	9	234	143.665	1.5031e-38	34.0426	243	1	1
CoenzymeQ10_PDSS1_hsa	Ga0070658_100079046	Geranylgeranyl pyrophosphate synthase	Ga0070658_10007904	IMGVR_UViG_3300005327_000256	vOTU_01154451	r__Varidnaviria; k__Bamfordvirae; p__Nucleocytoviricota; c__Megaviricetes; o__Imitervirales; f__Mimiviridae; ;	Low	1.41	;	3300005327	Corn rhizosphere microbial communities from Kellogg Biological Station, Michigan, USA - KBS C1-3 metaG	94	413	17	335	135.576	1.00194e-32	31.4985	338	1	-
CoenzymeQ10_PDSS1_hsa	Ga0070666_100099032	Geranylgeranyl pyrophosphate synthase	Ga0070666_10009903	IMGVR_UViG_3300005335_000210	vOTU_01156818	r__Varidnaviria; k__Bamfordvirae; p__Nucleocytoviricota; c__Megaviricetes; o__Imitervirales; f__Mimiviridae; ;	Low	0.98	;	3300005335	Switchgrass rhizosphere microbial communities from Kellogg Biological Station, Michigan, USA - KBS S2-3 metaG	94	413	17	335	135.576	1.00194e-32	31.4985	338	1	-
CoenzymeQ10_PDSS1_hsa	Ga0070660_1000224953	Geranylgeranyl pyrophosphate synthase	Ga0070660_100022495	IMGVR_UViG_3300005339_000077	vOTU_01158290	r__Varidnaviria; k__Bamfordvirae; p__Nucleocytoviricota; c__Megaviricetes; o__Imitervirales; f__Mimiviridae; ;	Low	0.77	;	3300005339	Corn rhizosphere microbial communities from Kellogg Biological Station, Michigan, USA - KBS C3-3 metaG	102	261	7	159	79.7221	5.02253e-14	30.625	172	1	-
CoenzymeQ10_COQ3_ebla*	Ga0074242_105330924	Methyltransferase domain	Ga0074242_10533092	IMGVR_UViG_3300005346_000079	vOTU_01159921	r__Duplodnaviria; k__Heunggongvirae; p__Uroviricota; c__Caudoviricetes; ; ; ;	Low	19.04	;	3300005346	Saline sediment microbial community from Etoliko Lagoon, Greece v2	30	166	10	135	66.2402	1.51547e-09	33.3333	213	1	-
CoenzymeQ10_PDSS1_hsa	Ga0070668_1000137163	Geranylgeranyl pyrophosphate synthase	Ga0070668_100013716	IMGVR_UViG_3300005347_000090	vOTU_01160593	r__Varidnaviria; k__Bamfordvirae; p__Nucleocytoviricota; c__Megaviricetes; o__Imitervirales; f__Mimiviridae; ;	Low	1	;	3300005347	Switchgrass rhizosphere microbial communities from Kellogg Biological Station, Michigan, USA - KBS S4-3 metaG	102	413	26	335	132.88	1.12505e-31	31.4465	338	1	-
CoenzymeQ10_COQ3_ebla*	Ga0070668_1000131723	2-polyprenyl-3-methyl-5-hydroxy-6-metoxy-1,4-benzoquinol methylase	Ga0070668_100013172	IMGVR_UViG_3300005347_000196	vOTU_01160546	r__Duplodnaviria; k__Heunggongvirae; p__Uroviricota; c__Caudoviricetes; ; ; ;	Low	3.27	d__Bacteria; p__Proteobacteria; c__Gammaproteobacteria; o__Enterobacterales; f__Enterobacteriaceae; g__Pantoea;	3300005347	Switchgrass rhizosphere microbial communities from Kellogg Biological Station, Michigan, USA - KBS S4-3 metaG	13	246	9	234	159.073	2.08543e-44	37.9747	242	1	1
CoenzymeQ10_PDSS1_hsa	Ga0070671_1000099595	Geranylgeranyl pyrophosphate synthase	Ga0070671_100009959	IMGVR_UViG_3300005355_000269	vOTU_01161151	r__Varidnaviria; k__Bamfordvirae; p__Nucleocytoviricota; c__Megaviricetes; o__Imitervirales; f__Mimiviridae; ;	Low	1.25	;	3300005355	Switchgrass rhizosphere microbial communities from Kellogg Biological Station, Michigan, USA - KBS S7-3 metaG	94	413	17	335	131.339	3.83746e-31	30.7927	338	1	-
CoenzymeQ10_PDSS1_hsa	Ga0070673_1000121783	Geranylgeranyl pyrophosphate synthase	Ga0070673_100012178	IMGVR_UViG_3300005364_000319	vOTU_01156818	r__Varidnaviria; k__Bamfordvirae; p__Nucleocytoviricota; c__Megaviricetes; o__Imitervirales; f__Mimiviridae; ;	Low	0.97	;	3300005364	Miscanthus rhizosphere microbial communities from Kellogg Biological Station, Michigan, USA - KBS M2-3 metaG	94	413	17	335	135.576	1.00194e-32	31.4985	338	1	-
CoenzymeQ10_COQ3_ebla*	Ga0070659_1000103093	2-polyprenyl-3-methyl-5-hydroxy-6-metoxy-1,4-benzoquinol methylase	Ga0070659_100010309	IMGVR_UViG_3300005366_000104	vOTU_00534842	r__Duplodnaviria; k__Heunggongvirae; p__Uroviricota; c__Caudoviricetes; ; ; ;	Low	3.59	d__Bacteria; p__Proteobacteria; c__Gammaproteobacteria; o__Enterobacterales; f__Enterobacteriaceae; g__Enterobacter;	3300005366	Corn rhizosphere microbial communities from Kellogg Biological Station, Michigan, USA - KBS C2-3 metaG	13	246	9	234	152.14	1.07347e-41	35.3191	243	1	-
Polyphenols_FLS_ath	Ga0066826_100024754	Isopenicillin N synthase and related dioxygenases	Ga0066826_10002475	IMGVR_UViG_3300005424_000212	vOTU_01166209	r__Duplodnaviria; k__Heunggongvirae; p__Uroviricota; c__Caudoviricetes; ; ; ;	Low	3.77	;	3300005424	Marine microbial and viral communities from oxygen minimum zone, Eastern Pacific Ocean - ETNP201306SV49	43	325	5	298	61.2326	6.55099e-07	23.6422	318	1	-
Longevity_HSP70_hsa	Ga0066849_100058672	Molecular chaperone	Ga0066849_10005867	IMGVR_UViG_3300005430_000973	vOTU_01168221	r__Varidnaviria; k__Bamfordvirae; p__Nucleocytoviricota; c__Megaviricetes; o__Algavirales; ; ;	Low	2.56	;	3300005430	Marine microbial and viral communities from oxygen minimum zone, Eastern Pacific Ocean - ETNP201406SV69	6	646	10	636	919.457	0	70.9176	637	1	-
CoenzymeQ10_PDSS1_hsa	Ga0070714_1000169792	Geranylgeranyl pyrophosphate synthase	Ga0070714_100016979	IMGVR_UViG_3300005435_000547	vOTU_01170346	r__Varidnaviria; k__Bamfordvirae; p__Nucleocytoviricota; c__Megaviricetes; o__Imitervirales; f__Mimiviridae; ;	Low	0.96	;	3300005435	Corn, switchgrass and miscanthus rhizosphere microbial communities from Kellogg Biological Station, Michigan, USA - LAR L8-3 metaG	102	413	26	335	139.043	5.57642e-34	31.761	338	1	-
CoenzymeQ10_PDSS2_hsa	Ga0070714_1000169792	Geranylgeranyl pyrophosphate synthase	Ga0070714_100016979	IMGVR_UViG_3300005435_000547	vOTU_01170346	r__Varidnaviria; k__Bamfordvirae; p__Nucleocytoviricota; c__Megaviricetes; o__Imitervirales; f__Mimiviridae; ;	Low	0.96	;	3300005435	Corn, switchgrass and miscanthus rhizosphere microbial communities from Kellogg Biological Station, Michigan, USA - LAR L8-3 metaG	148	397	82	335	61.6178	8.0754e-07	25.0951	338	1	-
CoenzymeQ10_PDSS1_hsa	Ga0070662_1000062842	Geranylgeranyl pyrophosphate synthase	Ga0070662_100006284	IMGVR_UViG_3300005457_000168	vOTU_01154451	r__Varidnaviria; k__Bamfordvirae; p__Nucleocytoviricota; c__Megaviricetes; o__Imitervirales; f__Mimiviridae; ;	Low	1.26	;	3300005457	Corn rhizosphere microbial communities from Kellogg Biological Station, Michigan, USA - KBS C5-3 metaG	94	413	17	335	135.576	1.00194e-32	31.4985	338	1	-
CoenzymeQ10_PDSS1_hsa	Ga0068867_1000051877	Geranylgeranyl pyrophosphate synthase	Ga0068867_100005187	IMGVR_UViG_3300005459_000269	vOTU_01154451	r__Varidnaviria; k__Bamfordvirae; p__Nucleocytoviricota; c__Megaviricetes; o__Imitervirales; f__Mimiviridae; ;	Low	1.52	;	3300005459	Miscanthus rhizosphere microbial communities from Kellogg Biological Station, Michigan, USA - KBS Miscanthus M3-2	94	413	17	335	135.576	1.00194e-32	31.4985	338	1	-
CoenzymeQ10_COQ3_ebla*	Ga0077121_100389277	hypothetical protein	Ga0077121_10038927	IMGVR_UViG_3300005511_000752	vOTU_01179580	r__Duplodnaviria; k__Heunggongvirae; p__Uroviricota; c__Caudoviricetes; ; ; ;	Low	2.15	d__Bacteria; p__Firmicutes; c__Bacilli; o__Bacillales; f__Bacillaceae_G; g__Bacillus_A;	3300005511	Combined assembly of arab plate scrape MF_Col (Combined Assembly)	58	224	4	159	63.5438	1.57992e-08	25	208	1	-
CoenzymeQ10_COQ4_ptu*	Ga0070374_100103454	Uncharacterized protein involved in ubiquinone biosynthesis	Ga0070374_10010345	IMGVR_UViG_3300005517_001689	vOTU_01186051	r__Duplodnaviria; k__Heunggongvirae; p__Uroviricota; c__Caudoviricetes; ; ; ;	Low	1.26	;	3300005517	Freshwater lake microbial communities from Lake Michigan, USA - Su13.BD.MM15.SN (version 4)	71	210	70	212	60.4622	1.18676e-07	27.7027	215	1	-
CoenzymeQ10_COQ4_ptu*	Ga0068876_1000145811	Uncharacterized protein involved in ubiquinone biosynthesis	Ga0068876_10001458	IMGVR_UViG_3300005527_000438	vOTU_01191180	r__Duplodnaviria; k__Heunggongvirae; p__Uroviricota; c__Caudoviricetes; ; ; ;	Low	10.29	;	3300005527	Freshwater lake microbial communities from Lake Erie, under a cyanobacterial bloom - NOAA_Erie_Diel5S_2200h metaG	108	211	114	220	64.3142	5.95269e-09	35.1852	236	1	-
GSH_GPX1_eco*	Ga0068872_100110109	Glutathione peroxidase	Ga0068872_10011010	IMGVR_UViG_3300005528_003535	vOTU_01195974	r__Duplodnaviria; k__Heunggongvirae; p__Uroviricota; c__Caudoviricetes; ; ; ;	Low	0.53	;	3300005528	Freshwater lake microbial communities from Lake Erie, under a cyanobacterial bloom - NOAA_Erie_Diel1S_2200h metaG	4	164	2	136	132.494	3.07396e-36	44.0994	145	1	-
Polyphenols_FLS_ath	Ga0070741_10000336167	Isopenicillin N synthase and related dioxygenases	Ga0070741_10000336	IMGVR_UViG_3300005529_000023	vOTU_01198630	r__Duplodnaviria; k__Heunggongvirae; p__Uroviricota; c__Caudoviricetes; ; ; ;	High	100	;	3300005529	Surface soil microbial communities from Centralia Pennsylvania, which are recovering from an underground coalmine fire - Coalmine Soil_Cen16_06102014_R1	68	304	25	254	82.4185	2.04418e-14	27.5304	274	1	-
GSH_GPX1_eco*	Ga0070738_1000183613	Glutathione peroxidase	Ga0070738_10001836	IMGVR_UViG_3300005531_000239	vOTU_01188620	r__Duplodnaviria; k__Heunggongvirae; p__Uroviricota; c__Caudoviricetes; ; ; ;	Low	14.4	d__Bacteria; p__Proteobacteria; c__Alphaproteobacteria; o__Rhizobiales; f__Beijerinckiaceae;	3300005531	Surface soil microbial communities from Centralia Pennsylvania, which are recovering from an underground coalmine fire - Coalmine Soil_Cen12_06102014_R2	13	168	10	146	147.517	5.61709e-42	48.0769	158	1	-
CoenzymeQ10_PDSS1_hsa	Ga0070739_100198014	Geranylgeranyl pyrophosphate synthase	Ga0070739_10019801	IMGVR_UViG_3300005532_000137	vOTU_01200190	r__Varidnaviria; k__Bamfordvirae; p__Nucleocytoviricota; c__Megaviricetes; o__Imitervirales; f__Mimiviridae; ;	Low	0.94	;	3300005532	Surface soil microbial communities from Centralia Pennsylvania, which are recovering from an underground coalmine fire - Coalmine Soil_Cen14_06102014_R1	102	413	26	335	134.806	2.0335e-32	30.8176	338	1	-
Longevity_HSP70_hsa	Ga0070731_100107923	Molecular chaperone	Ga0070731_10010792	IMGVR_UViG_3300005538_000202	vOTU_01202366	r__Duplodnaviria; k__Heunggongvirae; p__Uroviricota; c__Caudoviricetes; ; ; ;	Low	0.98	;	3300005538	Surface soil microbial communities from Centralia Pennsylvania, which are recovering from an underground coalmine fire - Coalmine Soil_Cen03_05102014_R1	4	611	5	612	985.712	0	77.3026	655	1	-
CoenzymeQ10_PDSS1_hsa	Ga0068853_1000248593	Geranylgeranyl pyrophosphate synthase	Ga0068853_100024859	IMGVR_UViG_3300005539_000157	vOTU_01202624	r__Varidnaviria; k__Bamfordvirae; p__Nucleocytoviricota; c__Megaviricetes; o__Imitervirales; f__Mimiviridae; ;	Low	0.83	;	3300005539	Corn rhizosphere microbial communities from Kellogg Biological Station, Michigan, USA - KBS Corn C3-2	102	413	26	335	133.265	7.24483e-32	31.4465	338	1	-
CoenzymeQ10_PDSS1_hsa	Ga0070672_1000124553	Geranylgeranyl pyrophosphate synthase	Ga0070672_100012455	IMGVR_UViG_3300005543_000207	vOTU_01203274	r__Varidnaviria; k__Bamfordvirae; p__Nucleocytoviricota; c__Megaviricetes; o__Imitervirales; f__Mimiviridae; ;	Low	0.99	;	3300005543	Miscanthus rhizosphere microbial communities from Kellogg Biological Station, Michigan, USA - KBS M1-3 metaG	102	413	7	316	133.65	3.60255e-32	31.348	319	1	-
CoenzymeQ10_PDSS1_hsa	Ga0070672_1000062041	Geranylgeranyl pyrophosphate synthase	Ga0070672_100006204	IMGVR_UViG_3300005543_000241	vOTU_01154451	r__Varidnaviria; k__Bamfordvirae; p__Nucleocytoviricota; c__Megaviricetes; o__Imitervirales; f__Mimiviridae; ;	Low	1.32	;	3300005543	Miscanthus rhizosphere microbial communities from Kellogg Biological Station, Michigan, USA - KBS M1-3 metaG	94	249	17	166	79.337	6.73559e-14	32.4841	166	1	-
CoenzymeQ10_PDSS1_hsa	Ga0070665_1000256004	Geranylgeranyl pyrophosphate synthase	Ga0070665_100025600	IMGVR_UViG_3300005548_000372	vOTU_01204751	r__Varidnaviria; k__Bamfordvirae; p__Nucleocytoviricota; c__Megaviricetes; o__Imitervirales; f__Mimiviridae; ;	Low	0.98	;	3300005548	Switchgrass rhizosphere microbial communities from Kellogg Biological Station, Michigan, USA - KBS S1-3 metaG	102	413	7	316	133.265	4.61002e-32	31.348	319	1	-
CoenzymeQ10_PDSS1_hsa	Ga0068855_1000509964	Geranylgeranyl pyrophosphate synthase	Ga0068855_100050996	IMGVR_UViG_3300005563_000961	vOTU_01206209	r__Varidnaviria; k__Bamfordvirae; p__Nucleocytoviricota; c__Megaviricetes; o__Imitervirales; f__Mimiviridae; ;	Low	0.81	;	3300005563	Corn rhizosphere microbial communities from Kellogg Biological Station, Michigan, USA - KBS Corn C5-2	102	233	26	150	75.0998	1.52036e-12	32.5758	151	1	-
CoenzymeQ10_PDSS1_hsa	Ga0068855_1000306471	Geranylgeranyl pyrophosphate synthase	Ga0068855_100030647	IMGVR_UViG_3300005563_000990	vOTU_01205784	r__Varidnaviria; k__Bamfordvirae; p__Nucleocytoviricota; c__Megaviricetes; o__Imitervirales; f__Mimiviridae; ;	Low	1.06	;	3300005563	Corn rhizosphere microbial communities from Kellogg Biological Station, Michigan, USA - KBS Corn C5-2	102	215	26	132	72.0182	1.27108e-11	35.0877	132	1	-
Longevity_IGF1R_hsa	Ga0066844_100001134	Serine/threonine protein kinase	Ga0066844_10000113	IMGVR_UViG_3300005567_000096	vOTU_00044238	r__Varidnaviria; k__Bamfordvirae; p__Nucleocytoviricota; c__Megaviricetes; ; ; ;	Low	0.92	;	3300005567	Marine microbial and viral communities from oxygen minimum zone, Eastern Pacific Ocean - ETNP201302PF82A	1003	1249	18	255	92.4337	9.42052e-16	27.4809	433	1	-
Longevity_IGF1R_hsa	Ga0066844_100008907	Serine/threonine protein kinase	Ga0066844_10000890	IMGVR_UViG_3300005567_000116	vOTU_00044323	r__Varidnaviria; k__Bamfordvirae; p__Nucleocytoviricota; c__Megaviricetes; ; ; ;	Low	0.26	;	3300005567	Marine microbial and viral communities from oxygen minimum zone, Eastern Pacific Ocean - ETNP201302PF82A	1003	1249	18	255	93.9745	3.34207e-16	26.5152	441	1	-
Polyphenols_FLS_ath	Ga0066844_100002798	Isopenicillin N synthase and related dioxygenases	Ga0066844_10000279	IMGVR_UViG_3300005567_000142	vOTU_00044308	r__Varidnaviria; k__Bamfordvirae; p__Nucleocytoviricota; c__Megaviricetes; ; ; ;	Low	1.97	;	3300005567	Marine microbial and viral communities from oxygen minimum zone, Eastern Pacific Ocean - ETNP201302PF82A	43	278	3	244	60.4622	9.02315e-07	25.2	308	1	-
CoenzymeQ10_COQ4_ptu*	Ga0049081_1000169312	Uncharacterized protein involved in ubiquinone biosynthesis	Ga0049081_10001693	IMGVR_UViG_3300005581_000666	vOTU_01211446	r__Duplodnaviria; k__Heunggongvirae; p__Uroviricota; c__Caudoviricetes; ; ; ;	Low	2.3	;	3300005581	Freshwater lentic microbial communities from great Laurentian Lakes, MI, USA - Great Lakes metaG ER78MSRF	36	210	25	214	62.003	3.9518e-08	26.6332	226	1	-
Longevity_IGF1R_hsa	Ga0049081_100066805	Serine/threonine protein kinase	Ga0049081_10006680	IMGVR_UViG_3300005581_003818	vOTU_01000030	r__Varidnaviria; k__Bamfordvirae; p__Nucleocytoviricota; c__Megaviricetes; o__Pimascovirales; ; ;	Low	0.62	;	3300005581	Freshwater lentic microbial communities from great Laurentian Lakes, MI, USA - Great Lakes metaG ER78MSRF	992	1275	46	327	99.7525	1.20538e-18	27.2727	340	1	-
Longevity_IGF1R_hsa	Ga0049080_100032462	Serine/threonine protein kinase	Ga0049080_10003246	IMGVR_UViG_3300005582_003616	vOTU_01000030	r__Varidnaviria; k__Bamfordvirae; p__Nucleocytoviricota; c__Megaviricetes; o__Pimascovirales; ; ;	Low	0.46	;	3300005582	Freshwater lentic microbial communities from great Laurentian Lakes, MI, USA - Great Lakes metaG ER15MSRF	992	1275	46	327	99.7525	1.20538e-18	27.2727	340	1	-
GSH_GPX1_eco*	Ga0049082_1000044910	Glutathione peroxidase	Ga0049082_10000449	IMGVR_UViG_3300005584_000172	vOTU_01089756	r__Duplodnaviria; k__Heunggongvirae; p__Uroviricota; c__Caudoviricetes; ; ; ;	Low	10.79	;	3300005584	Freshwater lentic microbial communities from great Laurentian Lakes, MI, USA - Great Lakes metaG HU45MSRF	4	169	2	141	134.035	9.59311e-37	40.3614	153	1	-
CoenzymeQ10_COQ4_ptu*	Ga0049082_1000271218	Uncharacterized protein involved in ubiquinone biosynthesis	Ga0049082_10002712	IMGVR_UViG_3300005584_000683	vOTU_01219485	r__Duplodnaviria; k__Heunggongvirae; p__Uroviricota; c__Caudoviricetes; ; ; ;	Low	1.03	;	3300005584	Freshwater lentic microbial communities from great Laurentian Lakes, MI, USA - Great Lakes metaG HU45MSRF	71	210	70	213	56.225	3.5355e-06	23.8095	216	1	-
VD_CYP2R1_hsa	Ga0049082_100022285	Cytochrome P450	Ga0049082_10002228	IMGVR_UViG_3300005584_001836	vOTU_01034438	r__Duplodnaviria; k__Heunggongvirae; p__Uroviricota; c__Caudoviricetes; ; ; ;	Low	5.93	;	3300005584	Freshwater lentic microbial communities from great Laurentian Lakes, MI, USA - Great Lakes metaG HU45MSRF	195	472	186	451	78.1814	9.51634e-12	24.0283	481	1	-
VD_CYP27B1_hsa	Ga0049082_100022285	Cytochrome P450	Ga0049082_10002228	IMGVR_UViG_3300005584_001836	vOTU_01034438	r__Duplodnaviria; k__Heunggongvirae; p__Uroviricota; c__Caudoviricetes; ; ; ;	Low	5.93	;	3300005584	Freshwater lentic microbial communities from great Laurentian Lakes, MI, USA - Great Lakes metaG HU45MSRF	259	479	237	451	91.2781	5.10698e-16	26.4317	481	1	-
VD_CYP24A1_hsa	Ga0049082_100022285	Cytochrome P450	Ga0049082_10002228	IMGVR_UViG_3300005584_001836	vOTU_01034438	r__Duplodnaviria; k__Heunggongvirae; p__Uroviricota; c__Caudoviricetes; ; ; ;	Low	5.93	;	3300005584	Freshwater lentic microbial communities from great Laurentian Lakes, MI, USA - Great Lakes metaG HU45MSRF	85	492	61	457	97.4413	5.62375e-18	23.8208	481	1	-
Anticancer_CYP1A1_hsa	Ga0049082_100022285	Cytochrome P450	Ga0049082_10002228	IMGVR_UViG_3300005584_001836	vOTU_01034438	r__Duplodnaviria; k__Heunggongvirae; p__Uroviricota; c__Caudoviricetes; ; ; ;	Low	5.93	;	3300005584	Freshwater lentic microbial communities from great Laurentian Lakes, MI, USA - Great Lakes metaG HU45MSRF	246	471	226	441	70.8626	2.13343e-09	25.4386	481	1	-
VD_CYP2R1_hsa	Ga0049084_100031115	Cytochrome P450	Ga0049084_10003111	IMGVR_UViG_3300005585_000453	vOTU_01220967	r__Duplodnaviria; k__Heunggongvirae; p__Uroviricota; c__Caudoviricetes; ; ; ;	Low	2.92	;	3300005585	Freshwater lentic microbial communities from great Laurentian Lakes, MI, USA - Great Lakes metaG ON33MSRF	135	471	123	448	86.2705	2.22073e-14	26.2108	477	1	-
VD_CYP27B1_hsa	Ga0049084_100031115	Cytochrome P450	Ga0049084_10003111	IMGVR_UViG_3300005585_000453	vOTU_01220967	r__Duplodnaviria; k__Heunggongvirae; p__Uroviricota; c__Caudoviricetes; ; ; ;	Low	2.92	;	3300005585	Freshwater lentic microbial communities from great Laurentian Lakes, MI, USA - Great Lakes metaG ON33MSRF	300	479	269	449	107.842	2.06543e-21	32.0442	477	1	-
VD_CYP24A1_hsa	Ga0049084_100031115	Cytochrome P450	Ga0049084_10003111	IMGVR_UViG_3300005585_000453	vOTU_01220967	r__Duplodnaviria; k__Heunggongvirae; p__Uroviricota; c__Caudoviricetes; ; ; ;	Low	2.92	;	3300005585	Freshwater lentic microbial communities from great Laurentian Lakes, MI, USA - Great Lakes metaG ON33MSRF	92	492	65	455	93.2041	1.37032e-16	23.2446	477	1	-
Polyphenols_F3'H_vvi	Ga0049084_100031115	Cytochrome P450	Ga0049084_10003111	IMGVR_UViG_3300005585_000453	vOTU_01220967	r__Duplodnaviria; k__Heunggongvirae; p__Uroviricota; c__Caudoviricetes; ; ; ;	Low	2.92	;	3300005585	Freshwater lentic microbial communities from great Laurentian Lakes, MI, USA - Great Lakes metaG ON33MSRF	251	465	242	446	94.7449	4.43895e-17	30.2222	477	1	-
Anticancer_CYP1A1_hsa	Ga0049084_100031115	Cytochrome P450	Ga0049084_10003111	IMGVR_UViG_3300005585_000453	vOTU_01220967	r__Duplodnaviria; k__Heunggongvirae; p__Uroviricota; c__Caudoviricetes; ; ; ;	Low	2.92	;	3300005585	Freshwater lentic microbial communities from great Laurentian Lakes, MI, USA - Great Lakes metaG ON33MSRF	128	471	102	439	86.2705	2.13192e-14	24.7253	477	1	-
Anticancer_CYP1A2_hsa	Ga0049084_100031115	Cytochrome P450	Ga0049084_10003111	IMGVR_UViG_3300005585_000453	vOTU_01220967	r__Duplodnaviria; k__Heunggongvirae; p__Uroviricota; c__Caudoviricetes; ; ; ;	Low	2.92	;	3300005585	Freshwater lentic microbial communities from great Laurentian Lakes, MI, USA - Great Lakes metaG ON33MSRF	130	472	102	439	75.485	7.68666e-11	23.5616	477	1	-
Anticancer_CYP2E1_hsa	Ga0049084_100031115	Cytochrome P450	Ga0049084_10003111	IMGVR_UViG_3300005585_000453	vOTU_01220967	r__Duplodnaviria; k__Heunggongvirae; p__Uroviricota; c__Caudoviricetes; ; ; ;	Low	2.92	;	3300005585	Freshwater lentic microbial communities from great Laurentian Lakes, MI, USA - Great Lakes metaG ON33MSRF	296	470	283	459	69.707	4.02642e-09	31.3187	477	1	-
Polyphenols_FLS_ath	Ga0066850_100004914	Isopenicillin N synthase and related dioxygenases	Ga0066850_10000491	IMGVR_UViG_3300005605_000978	vOTU_01225599	r__Duplodnaviria; k__Heunggongvirae; p__Uroviricota; c__Caudoviricetes; ; ; ;	Low	3.01	;	3300005605	Marine microbial and viral communities from oxygen minimum zone, Eastern Pacific Ocean - ETNP201406SV67	43	302	4	269	72.7886	7.0238e-11	27.8351	298	2	-
CoenzymeQ10_COQ3_ebla*	Ga0074649_100009818	Methyltransferase domain	Ga0074649_1000098	IMGVR_UViG_3300005613_000014	vOTU_01159921	r__Duplodnaviria; k__Heunggongvirae; p__Uroviricota; c__Caudoviricetes; ; ; ;	High	100	;	3300005613	Saline sediment microbial communities from Etoliko Lagoon, Greece - sediment	30	166	10	135	66.2402	1.51547e-09	33.3333	213	1	-
VC_SVCT1_hals*	Ga0074649_100037457	Xanthine/uracil permeases	Ga0074649_1000374	IMGVR_UViG_3300005613_000072	vOTU_00367700	r__Duplodnaviria; k__Heunggongvirae; p__Uroviricota; c__Caudoviricetes; ; ; ;	Low	36.46	;	3300005613	Saline sediment microbial communities from Etoliko Lagoon, Greece - sediment	41	417	1	352	131.339	3.15138e-30	29.5337	388	1	-
VC_SVCT2_hsa	Ga0074649_100037457	Xanthine/uracil permeases	Ga0074649_1000374	IMGVR_UViG_3300005613_000072	vOTU_00367700	r__Duplodnaviria; k__Heunggongvirae; p__Uroviricota; c__Caudoviricetes; ; ; ;	Low	36.46	;	3300005613	Saline sediment microbial communities from Etoliko Lagoon, Greece - sediment	105	554	1	377	73.9442	2.63403e-10	22.4891	388	1	-
Longevity_IGF1R_hsa	Ga0074649_10018218	Serine/threonine protein kinase	Ga0074649_1001821	IMGVR_UViG_3300005613_004566	vOTU_01230094	r__Varidnaviria; k__Bamfordvirae; p__Nucleocytoviricota; c__Megaviricetes; o__Imitervirales; f__Mimiviridae; ;	Low	3.44	;	3300005613	Saline sediment microbial communities from Etoliko Lagoon, Greece - sediment	1004	1249	13	249	93.2041	5.48215e-16	25.5725	428	1	-
CoenzymeQ10_PDSS1_hsa	Ga0068852_1000075532	Geranylgeranyl pyrophosphate synthase	Ga0068852_100007553	IMGVR_UViG_3300005616_000330	vOTU_01154451	r__Varidnaviria; k__Bamfordvirae; p__Nucleocytoviricota; c__Megaviricetes; o__Imitervirales; f__Mimiviridae; ;	Low	1.31	;	3300005616	Corn rhizosphere microbial communities from Kellogg Biological Station, Michigan, USA - KBS Corn C2-2	94	413	17	335	135.576	1.00194e-32	31.4985	338	1	-
CoenzymeQ10_COQ3_ebla*	Ga0058698_100008406	2-polyprenyl-3-methyl-5-hydroxy-6-metoxy-1,4-benzoquinol methylase	Ga0058698_10000840	IMGVR_UViG_3300005661_000035	vOTU_01240865	r__Duplodnaviria; k__Heunggongvirae; p__Uroviricota; c__Caudoviricetes; ; ; ;	Low	8.14	d__Bacteria; p__Proteobacteria; c__Gammaproteobacteria; o__Enterobacterales; f__Enterobacteriaceae; g__Enterobacter;	3300005661	Agave microbial communities from Guanajuato, Mexico - As.Sf.e	13	246	9	234	148.673	1.93832e-40	34.5992	243	1	1
GSH_GPX1_eco*	Ga0078894_1000110440	Glutathione peroxidase	Ga0078894_10001104	IMGVR_UViG_3300005662_000327	vOTU_01088963	r__Duplodnaviria; k__Heunggongvirae; p__Uroviricota; c__Caudoviricetes; ; ; ;	Low	16.57	;	3300005662	Freshwater lake microbial communities from Lake Michigan, USA - Su13.BD.MLB.SD (version 4)	2	170	5	143	133.65	8.94428e-37	43.787	147	1	-
GSH_GPX1_eco*	Ga0078894_100132193	Glutathione peroxidase	Ga0078894_10013219	IMGVR_UViG_3300005662_002049	vOTU_01246898	r__Duplodnaviria; k__Heunggongvirae; p__Uroviricota; c__Caudoviricetes; ; ; ;	Low	3.45	;	3300005662	Freshwater lake microbial communities from Lake Michigan, USA - Su13.BD.MLB.SD (version 4)	12	169	10	141	134.035	8.06141e-37	42.4051	153	1	-
GSH_GPX1_eco*	Ga0078894_100080273	Glutathione peroxidase	Ga0078894_10008027	IMGVR_UViG_3300005662_003060	vOTU_01241328	r__Duplodnaviria; k__Heunggongvirae; p__Uroviricota; c__Caudoviricetes; ; ; ;	Low	3.32	;	3300005662	Freshwater lake microbial communities from Lake Michigan, USA - Su13.BD.MLB.SD (version 4)	20	170	24	149	128.642	1.4507e-34	41.0596	160	1	-
CoenzymeQ10_COQ4_ptu*	Ga0078894_100131549	Uncharacterized protein involved in ubiquinone biosynthesis	Ga0078894_10013154	IMGVR_UViG_3300005662_005771	vOTU_01246732	r__Duplodnaviria; k__Heunggongvirae; p__Uroviricota; c__Caudoviricetes; ; ; ;	Low	1.81	;	3300005662	Freshwater lake microbial communities from Lake Michigan, USA - Su13.BD.MLB.SD (version 4)	108	210	7	105	62.3882	2.80472e-09	33.0097	107	1	-
CoenzymeQ10_COQ3_ebla*	Ga0073582_10072111	hypothetical protein	Ga0073582_100721	IMGVR_UViG_3300005663_000791	vOTU_01143842	r__Duplodnaviria; k__Heunggongvirae; p__Uroviricota; c__Caudoviricetes; ; ; ;	Medium	50.53	;	3300005663	Marine sediment microbial community near Loki's castle	51	159	24	127	60.8474	8.96627e-08	29.0909	192	1	-
CoenzymeQ10_COQ3_ebla*	Ga0073685_10022416	hypothetical protein	Ga0073685_1002241	IMGVR_UViG_3300005664_002282	vOTU_01251775	r__Duplodnaviria; k__Heunggongvirae; p__Uroviricota; c__Caudoviricetes; ; ; ;	Low	13.64	;	3300005664	Freshwater viral communities from Emiquon reservoir, Havana, Illinois, USA	67	172	55	159	61.2326	1.2452e-07	34.8624	235	1	-
Polyphenols_FLS_ath	Ga0074421_100181112	Isopenicillin N synthase and related dioxygenases	Ga0074421_100181	IMGVR_UViG_3300005672_000030	vOTU_01255992	r__Duplodnaviria; k__Heunggongvirae; p__Uroviricota; c__Caudoviricetes; ; ; ;	Low	31.79	;	3300005672	Enhanced biological phosphorus removal bioreactor viral communities from the University of Queensland, Australia - SBR4-V90308 Phage Sequencing	55	296	12	250	74.3294	1.38306e-11	25.6809	277	1	-
Polyphenols_FLS_ath	Ga0074424_10190615	Isopenicillin N synthase and related dioxygenases	Ga0074424_101906	IMGVR_UViG_3300005675_000351	vOTU_01256911	r__Duplodnaviria; k__Heunggongvirae; p__Uroviricota; c__Caudoviricetes; ; ; ;	Low	6.41	d__Bacteria; p__Bacteroidota; c__Bacteroidia; o__Flavobacteriales; f__Flavobacteriaceae;	3300005675	Enhanced biological phosphorus removal bioreactor viral communities from the University of Queensland, Australia - SBR4-V90806 Phage Sequencing	55	296	12	250	74.3294	1.38306e-11	25.6809	277	1	-
Polyphenols_FLS_ath	Ga0074427_10012113	Isopenicillin N synthase and related dioxygenases	Ga0074427_100121	IMGVR_UViG_3300005678_000021	vOTU_01255992	r__Duplodnaviria; k__Heunggongvirae; p__Uroviricota; c__Caudoviricetes; ; ; ;	Low	29.46	;	3300005678	Enhanced biological phosphorus removal bioreactor viral communities from the University of Queensland, Australia - SBR4-V91307 Phage Sequencing	55	296	12	250	74.3294	1.38306e-11	25.6809	277	1	-
Polyphenols_FLS_ath	Ga0074430_108314	Isopenicillin N synthase and related dioxygenases	Ga0074430_1083	IMGVR_UViG_3300005681_000033	vOTU_01255937	r__Duplodnaviria; k__Heunggongvirae; p__Uroviricota; c__Caudoviricetes; ; ; ;	High	100	;	3300005681	Enhanced biological phosphorus removal bioreactor viral communities from the University of Queensland, Australia - SBR4-V91506 Phage Sequencing	55	296	12	250	74.3294	1.38306e-11	25.6809	277	1	-
Polyphenols_FLS_ath	Ga0074435_100043243	Isopenicillin N synthase and related dioxygenases	Ga0074435_100043	IMGVR_UViG_3300005686_000012	vOTU_01255937	r__Duplodnaviria; k__Heunggongvirae; p__Uroviricota; c__Caudoviricetes; ; ; ;	High	100	;	3300005686	Enhanced biological phosphorus removal bioreactor viral communities from the University of Queensland, Australia - SBR4-V92206 Phage Sequencing	55	296	12	250	74.3294	1.38306e-11	25.6809	277	1	-
Anticancer_GSTM1_hsa	Ga0076919_10114797	Glutathione S-transferase, N-terminal domain	Ga0076919_1011479	IMGVR_UViG_3300005731_000192	vOTU_01261501	r__Varidnaviria; k__Bamfordvirae; p__Nucleocytoviricota; c__Megaviricetes; ; ; ;	Low	1.9	;	3300005731	Seawater microbial communities from Vineyard Sound, MA, USA - succinate ammended T14	1	200	1	210	58.151	9.44165e-07	23.9437	217	1	-
VD_CYP2R1_hsa	Ga0076920_1037946	Cytochrome P450	Ga0076920_103794	IMGVR_UViG_3300005732_000248	vOTU_01261947	r__Duplodnaviria; k__Heunggongvirae; p__Uroviricota; c__Caudoviricetes; ; ; ;	Low	8.89	;	3300005732	Seawater microbial communities from Vineyard Sound, MA, USA - Succinate ammended T7	41	490	31	455	90.5077	8.29037e-16	21.5686	460	1	-
VD_CYP24A1_hsa	Ga0076920_1037946	Cytochrome P450	Ga0076920_103794	IMGVR_UViG_3300005732_000248	vOTU_01261947	r__Duplodnaviria; k__Heunggongvirae; p__Uroviricota; c__Caudoviricetes; ; ; ;	Low	8.89	;	3300005732	Seawater microbial communities from Vineyard Sound, MA, USA - Succinate ammended T7	311	514	262	459	99.3673	1.04671e-18	28.9216	460	1	-
Polyphenols_F3'H_vvi	Ga0076920_1037946	Cytochrome P450	Ga0076920_103794	IMGVR_UViG_3300005732_000248	vOTU_01261947	r__Duplodnaviria; k__Heunggongvirae; p__Uroviricota; c__Caudoviricetes; ; ; ;	Low	8.89	;	3300005732	Seawater microbial communities from Vineyard Sound, MA, USA - Succinate ammended T7	256	484	236	443	90.8929	6.03561e-16	27.0742	460	1	-
Anticancer_CYP1A2_hsa	Ga0076920_1037946	Cytochrome P450	Ga0076920_103794	IMGVR_UViG_3300005732_000248	vOTU_01261947	r__Duplodnaviria; k__Heunggongvirae; p__Uroviricota; c__Caudoviricetes; ; ; ;	Low	8.89	;	3300005732	Seawater microbial communities from Vineyard Sound, MA, USA - Succinate ammended T7	39	483	27	432	79.337	4.19665e-12	20.0893	460	1	-
[truncated: 6,181 more rows]

## Sheet: Supplementary Table S3
Supplementary Table S3: UViGs and virus types, viral habitats, and sampling point coordinates
[truncated: 7,160 more rows]

[truncated: 3 more sheets: Supplementary Table S4, Supplementary Table S5, Supplementary Table S6]
